# Supplementary material for: Quality of Medicines Commonly Used in the Treatment of Soil Transmitted Helminths and Giardia in Ethiopia: A Nationwide Survey
Source: PLoS Negl Trop Dis. 2014 Dec 4;8(12):e3345. doi: 10.1371/journal.pntd.0003345 (PMC4256469; doi:10.1371/journal.pntd.0003345)
Supplement: Supporting Information S2 — Sample information together with the experimental results, and individual and global desirability values for each of the investigated medicines. (XLS) [file pntd.0003345.s002.xls]

## Sheet: Sample suppl info & lab results
Sample code	Product	Brand/generic	Strength (mg)	Number of unit/tabslets per strip/package	Batch No.	Expiry date	Premise/supply chain	Place of collection	Manufacturer	Country of origin	Identity	Assay (%lc)	Dosage form uniformity (DU)	DU (%RSD)	Dissolution	Friability (%F)
094	Mebendazole	Wormin®	100	6 tabs	011019BX80	Mar 2015	Pharmacy	Hawasa	Cadila pharmaceuticals PLC.	Ethiopia	Complies	100.91	101.224	1.6	NA	0.302046
096	Albendazole	Ovis®	400	1 tab	905	June 2012	Drug store	Hawasa	DAE HWA Pharm. Co. Ltd.	Korea	Complies	107.98	109.005	6.5	85.5667	0.112413
097	Mebendazole	Benzolam®	100	12 tabs	8540	Oct 2013	Pharmacy	Bahirdar	Adis Pharmaceutical Factory	Ethiopia	Complies	123	123.355	2	NA	0.145431
098	Tinidazole	Amtiba®	500	4 tabs	D10015BY35	Jan 2014	Drug store	Hawasa	Cadila pharmaceuticals PLC.	Ethiopia	Complies	107.67	107.666	5	95.17	0.0536126
099	Tinidazole	Tiniba®	500	4 tabs	MK2067	Feb 2014	Pharmacy	Hawasa	Cadila pharmaceuticals PLC.	India	Complies	107.67	102.744	1.8	82.67	0.3
100	Albendazole	Ovis®	400	1 tabs	905	June 2012	Drug store	Adama	DAE HWA Pharm. Co. Ltd.	Korea	Complies	97.15	97.864	11.2	87.909	0.551591
101	Tinidazole	Tinidazole (generic, Eur)	500	4 tabs	45434	Oct 2015	Drug store	Adama	Remidica Ltd	Europe	Complies	103.36	98.927	3	72.753	0.0108834
102	Mebendazole	Benzolam®	100	12 tabs	9212	Jan 2014	Pharmacy	Adama	Adis Pharmaceutical Factory	Ethiopia	Complies	110.49	110.811	2.2	NA	0.36997
103	Mebendazole	Wormin®	100	6 tabs	D11025BX80	May 2015	Drug store	Adama	Cadila pharmaceuticals PLC.	Ethiopia	Complies	99.38	99.658	0.9	NA	0.496438
104	Albendazole	Bendex®	400	1 tabs	KW0175	Nov 2013	Drug store	Adama	CIPLA Ltd.	India	Complies	99.99	100.945	2.6	NA	0.721021
105	Tinidazole	Tinid®	500	12 tabs	8776	Nov 2012	Whole saler	Hawasa	Adis Pharmaceutical Factory	Ethiopia	Complies	94.75	90.6782	6.3	94.116	0.0798679
106	Albendazole	Albendazole (generic)	200	2 tabs	100404	Dec 2013	Pharmacy	Bahirdar	Green field pharmaceutical Co.Ltd	China	Complies	100	100.948	1.6	61.05	0.423223
107	Mebendazole	Benzolam®	100	12 tabs	10048	June 2014	Whole saler	Hawasa	Adis Pharmaceutical Factory	Ethiopia	Complies	132.88	133.282	2	NA	0.300617
108	Mebendazole	Mebez®	100	6 tabs	MB2T1002	Jan 2013	Pharmacy	Hawasa	Ttering Lab ST. sipcot indistrial Co	India	Complies	118.65	118.986	0.9	NA	0.732408
109	Mebendazole	Thelmox®	100	6 tabs	37381	June 2013	Drug store	Adama	Remidica Ltd	Europe	Complies	100.59	100.888	1.4	NA	0.133083
110	Tinidazole	Tinidazole (generic, Eur)	500	4 tabs	45433	Oct 2015	Pharmacy	Adama	Remidica Ltd	Europe	Complies	99.05	99.0533	4.2	83.287	0.0431697
111	Tinidazole	Tiniba®	500	4 tabs	MK2673	Feb 2014	Drug store	Adama	Cadila pharmaceuticals PLC.	India	Complies	107.67	103.107	5	78.719	0.0440917
112	Albendazole	Bendex®	400	1 tab	KW0175	Nov 2013	Pharmacy	Adama	CIPLA Ltd.	India	Complies	87.14	87.95	4.7	NA	0.837319
113	Tinidazole	Tinidazole (generic, Ind)	500	6 tabs	TN-913	Sep 2012	Drug store	Adama	Macleods pharmaceutical Ltd.	India	Complies	107.67	103.037	7.1	NA	0.0268236
114	Mebendazole	Benzolam®	100	12 tabs	8461	Oct 2013	Drug store	Adama	Adis Pharmaceutical Factory	Ethiopia	Complies	110.1	110.423	2.2	NA	4.5
115	Tinidazole	Tinidazole (generic, Eth)	500	4 tabs	224	Feb2013	Drug store	Shashemene	RX Africa	Ethiopia	Complies	111.97	107.162	7.3	101.61	4.94221
116	Albendazole	Albendazole (generic)	200	2 tabs	091128	Nove 2012	Pharmacy/Hospital	Addis Ababa	Green field pharmaceutical Co.Ltd	China	Complies	96.77	96.77	2.3	67.15	5.66774
117	Tinidazole	Astiba®	500	4 tabs	027	Apr 2013	Drug store	Adama	Astra life care Pvt. Ltd.	India	Complies	99.05	99.0533	2.1	97.58	0.240467
118	Mebendazole	Mebepharm®	100	6 tabs	9040503	Apr 2012	Drug store	Adama	Epharm	Ethiopia	Complies	121.07	121.399	3.8	NA	0.436226
119	Albendazole	Ovis®	400	1 tabs	905	June 2012	Drug store	Bahirdar	DAE HWA Pharm. Co. Ltd.	Korea	Complies	97.83	98.748	17	81.353	0.0603051
120	Mebendazole	Wormin®	100	6 tabs	D11026BX80	May 2015	Pharmacy	Shashemene	Cadila pharmaceuticals PLC.	Ethiopia	Complies	107.46	107.776	2.9	NA	0.388862
121	Mebendazole	Benzolam®	100	12 tabs	8540	Oct 2013	Drug store	Shashemene	Adis Pharmaceutical Factory	Ethiopia	Complies	102.94	103.243	2	NA	0.4
122	Mebendazole	Astazole®	100	6 tabs	092	Apr 2012	Pharmacy	Adama	Astra life care Pvt. Ltd.	India	Complies	84.39	84.62	4.1	NA	2.21032
123	Tinidazole	Tinid®	500	12 tabs	6720	Feb 2012	Pharmacy/Hospital	Adama	Adis Pharmaceutical Factory	Ethiopia	Complies	103.36	98.9246	6	95.47	0.111891
124	Tinidazole	Tinidazole (generic, Eur)	500	4 tabs	42900	Mar 2015	Drug store/Health center	Adama	Remidica Ltd	Europe	Complies	103.36	98.9212	3.2	82.696	0.0933062
126	Albendazole	Nubend®	200	2 tabs	S6449001	Mar 2012	Drug store	Shashemene	Kopran Ltd	India	Complies	104.04	105.015	2.4	NA	0.242702
127	Tinidazole	Amtiba®	500	4 tabs	D10017BV35	Jan 2014	Drug store	Adama	Cadila pharmaceuticals PLC.	Ethiopia	Complies	116.28	116.28	4.1	97.99	0.0123659
128	Albendazole	Zestaval®	200	2 tabs	36229	Feb 2013	Pharmacy	Bahirdar	Remidica Ltd	Europe	Complies	110.97	111.84	2.1	NA	3.49924
129	Mebendazole	Astazole®	100	6 tabs	179	Feb 2014	Pharmacy	Addis Ababa	Astra life care Pvt. Ltd.	India	Complies	102.66	102.981	1.2	NA	0.573225
130	Albendazole	Ovis®	400	1 tabs	004	Jun 2013	Drug store	Addis Ababa	DAE HWA Pharm. Co. Ltd.	Korea	Complies	96.74	97.6425	5.6	87.52	0.0142574
131	Albendazole	Ovis®	400	1 tabs	905	Jun 2012	Pharmacy	Addis Ababa	DAE HWA Pharm. Co. Ltd.	Korea	Complies	100.24	101.438	9	86.859	5.03034
132	Tinidazole	Astiba®	500	4 tabs	028	Apr 2013	Pharmacy	Addis Ababa	Astra life care Pvt. Ltd.	India	Complies	86.13	86.1333	5.1	96.29	0.536885
133	Albendazole	Albendazole (generic)	200	2 tabs	100404	Apr 2013	Pharmacy	Addis Ababa	Green field pharmaceutical Co.Ltd	China	Complies	102.38	103.58	1.1	63.725	0.701738
134	Tinidazole	Tinidazole (generic, Eur)	500	4 tabs	45434	Oct 2015	Pharmacy	Addis Ababa	Remidica Ltd	Europe	Complies	103.36	103.36	3.8	77.526	0.0305159
135	Albendazole	Albendazole (generic)	200	2 tabs	091128	Nove 2012	Pharmacy	Addis Ababa	Green field pharmaceutical Co.Ltd	China	Complies	95.49	96.381	4.6	70.433	0.247693
136	Mebendazole	Wormin®	100	6 tabs	D11007BX80	Mar 2015	Pharmacy/Hospital	Addis Ababa	Cadila pharmaceuticals PLC.	Ethiopia	Complies	117.32	117.68	2.3	NA	0.237464
137	Tinidazole	Tinidazole (generic, Eur)	500	4 tabs	45434	Oct 2015	Pharmacy	Addis Ababa	Remidica Ltd	Europe	Complies	103.36	98.9232	2.3	79.731	0.0471811
138	Mebendazole	Thelmox®	100	6 tabs	37382	Jun 2013	Drug store	Addis Ababa	Remidica Ltd	Europe	Complies	98.72	99	1.1	NA	0.354019
139	Albendazole	Wormin -A®	200	2 tabs	D9008B146	Jun 2011	Whole saler	Addis Ababa	Cadila pharmaceuticals PLC.	Ethiopia	Complies	92.04	96.3795	5.4	85.401	0.323992
140	Mebendazole	Wormin®	100	6 tabs	D1077BX80	Jul 2015	Drug store	Addis Ababa	Cadila pharmaceuticals PLC.	Ethiopia	Complies	98.57	98.875	1.1	NA	0.400013
141	Tinidazole	Tinidazole (generic, Eth)	500	4 tabs	044	Oct 2013	Pharmacy	Addis Ababa	RX Africa	Ethiopia	Complies	103.36	98.9234	9.2	100.076	0.598962
142	Tinidazole	Tinidazole (generic, Eur)	500	4 tabs	45434	Oct 2015	Drug store	Addis Ababa	Remidica Ltd	Europe	Complies	99.05	99.0576	3	78.719	0.363716
143	Tinidazole	Amtiba®	500	4 tabs	D10017BY35	Jan 2014	Pharmacy	Addis Ababa	Cadila pharmaceuticals PLC.	Ethiopia	Complies	120.59	120	3.3	97.99	0.0582411
144	Albendazole	Albendazole (generic)	200	2 tabs	91127	Nov 2012	Drug store	Addis Ababa	Green field pharmaceutical Co.Ltd	China	Complies	94.16	95.046	1.7	62.983	0.624846
145	Mebendazole	Wormin®	100	6 tabs	D11026BX80	May 2015	Drug store/Health center	Addis Ababa	Cadila pharmaceuticals PLC.	Ethiopia	Complies	122.7	123.067	2.1	NA	0.144554
147	Tinidazole	Tinidazole (generic, Eur)	500	4 tabs	45434	Oct 2015	Drug store	Addis Ababa	Remidica Ltd	Europe	Complies	107.67	103.048	3.4	71.993	0.0966488
148	Mebendazole	Thelmox®	100	6 tabs	37382	Jun 2013	Pharmacy	Addis Ababa	Remidica Ltd	Europe	Complies	111.7	112.047	1.1	NA	0.336394
149	Albendazole	Bendex®	400	1 tab	KW0175	Nov 2013	Drug store	Arbaminch	CIPLA Ltd.	India	Complies	98.83	99.76	4.5	NA	0.734175
150	Tinidazole	Tinidazole (generic, Ind)	500	6 tabs	TN-910	Sep 2012	Drug store	Arbaminch	Macleods pharmaceutical Ltd.	India	Complies	107.67	103.035	5.3	104.282	0.125282
151	Tinidazole	Tinid®	500	12 tabs	8776	Nov 2012	Pharmacy	Arbaminch	Adis Pharmaceutical Factory	Ethiopia	Complies	103.36	99.2258	5.7	94.116	0.343061
152	Mebendazole	Benzolam®	100	12 tabs	8561	Oct 2013	Drug store	Bahirdar	Adis Pharmaceutical Factory	Ethiopia	Complies	90.25	90.512	1.9	NA	0.286591
153	Mebendazole	Wormin®	100	6 tabs	D11004BX80	Mar 2015	Pharmacy	Arbaminch	Cadila pharmaceuticals PLC.	Ethiopia	Complies	131.05	131.428	1.2	NA	0.553388
154	Mebendazole	Astazole®	100	6 tabs	107	Aug 2012	Drug store	Arbaminch	Astra life care Pvt. Ltd.	India	Complies	109.36	109.699	1	NA	0.147917
155	Tinidazole	Tinidazole (generic, Eth)	500	4 tabs	352	Nov 2013	Drug store	Arbaminch	RX Africa	Ethiopia	Complies	103.36	98.917	8	101.55	0.358676
156	Tinidazole	Astiba®	500	4 tabs	027	Apr 2013	Pharmacy	Arbaminch	Astra life care Pvt. Ltd.	India	Complies	99.05	99.0533	3.5	97.58	0.24823
157	Mebendazole	Benzolam®	100	12 tabs	7748	Jun 2012	Drug store	Arbaminch	Adis Pharmaceutical Factory	Ethiopia	Complies	102.56	102.489	1.4	NA	0.550974
160	Mebendazole	Benzolam®	100	12 tabs	10048	Jun 2014	Drug store	Jimma	Adis Pharmaceutical Factory	Ethiopia	Complies	118.19	118.529	1.5	NA	0.370433
161	Tinidazole	Amtiba®	500	4 tabs	D10017BY35	Jan 2014	Drug store	Jimma	Cadila pharmaceuticals PLC.	Ethiopia	Complies	111.97	107.166	3.7	97.99	0.0145418
162	Mebendazole	Wormin®	100	6 tabs	D11002BX80	Mar 2015	Drug store	Jimma	Cadila pharmaceuticals PLC.	Ethiopia	Complies	106.57	106.874	2.1	NA	0.65102
163	Albendazole	Ovis®	400	1 tab	905	Jun 2012	Drug store	Jimma	DAE HWA Pharm. Co. Ltd.	Korea	Complies	97.9	98.808	15.3	87.792	0.418428
164	Mebendazole	Wormin®	100	6 tabs	D11002BX80	Mar 2015	Pharmacy	Jimma	Cadila pharmaceuticals PLC.	Ethiopia	Complies	106.61	106.915	1.7	NA	0.703413
165	Albendazole	Ovis®	400	1 tab	905	Jun 2012	Pharmacy	Jimma	DAE HWA Pharm. Co. Ltd.	Korea	Complies	98.27	99.1858	6.8	86.754	3.85839
166	Tinidazole	Tiniba®	500	4 tabs	MK2071	Feb 2014	Drug store/Health center	Jimma	Cadila pharmaceuticals PLC.	India	Complies	107.67	107.709	7	81.66	4.9764
167	Mebendazole	Astazole®	100	6 tabs	179	Feb 2014	Drug store	Jimma	Astra life care Pvt. Ltd.	India	Complies	80.95	81.194	1	NA	0.214718
168	Mebendazole	Benzolam®	100	12 tabs	10030	Jun 2014	Drug store	Jimma	Adis Pharmaceutical Factory	Ethiopia	Complies	127.44	127.792	2.2	NA	0.121533
169	Albendazole	Ovis®	400	1 tab	905	Jun 2012	Pharmacy	Jimma	DAE HWA Pharm. Co. Ltd.	Korea	Complies	99.72	100.65	12.7	79.65	0.0371524
171	Albendazole	Ovis®	400	1 tab	0004	Jun 2013	Pharmacy	Jimma	DAE HWA Pharm. Co. Ltd.	Korea	Complies	97.37	98.2875	4.7	87.52	0.0880137
172	Mebendazole	Thelmox®	100	6 tabs	34913	Oct 2012	Whole saler	Jimma	Remidica Ltd	Europe	Complies	115.6	115.937	2.9	NA	0.255576
173	Mebendazole	Benzolam®	100	12 tabs	9973	Jun 2014	Drug store	Jimma	Adis Pharmaceutical Factory	Ethiopia	Complies	121.3	121.649	2.2	NA	0.1796
174	Mebendazole	Wormin®	100	6 tabs	D11017BX80	Mar 2015	Pharmacy	Jimma	Cadila pharmaceuticals PLC.	Ethiopia	Complies	115.99	116.329	2.5	NA	5.97424
175	Mebendazole	Benzolam®	100	12 tabs	10030	Jun 2014	Pharmacy	Jimma	Adis Pharmaceutical Factory	Ethiopia	Complies	104.85	105.16	2.9	NA	0.484221
176	Mebendazole	Wormin®	100	6 tabs	D11022BX80	May 2015	Drug store	Adama	Cadila pharmaceuticals PLC.	Ethiopia	Complies	107.17	107.489	1.9	NA	0.718133
177	Tinidazole	Amtiba®	500	4 tabs	D10019BY35	Jan 2014	Pharmacy	Jimma	Cadila pharmaceuticals PLC.	Ethiopia	Complies	120.59	115.406	4.5	97.21	3.14182
178	Mebendazole	Benzolam®	100	12 tabs	10049	Jun 2014	Drug store	Nekemte	Adis Pharmaceutical Factory	Ethiopia	Complies	105.35	107.038	1.9	NA	0.157107
179	Tinidazole	Tinid®	500	12 tabs	6846	Feb 2012	Pharmacy/Hospital	Assosa	Adis Pharmaceutical Factory	Ethiopia	Complies	103.36	98.9662	6.9	96.526	0.109752
180	Mebendazole	Astazole®	100	6 tabs	112	Nov 2012	Pharmacy/Hospital	Assosa	Astra life care Pvt. Ltd.	India	Complies	92.97	92.9493	1.3	NA	0.181225
181	Tinidazole	Tiniba®	500	4 tabs	MK2073	Feb 2014	Drug store	Nekemte	Cadila pharmaceuticals PLC.	India	Complies	111.97	107.174	2.7	77.996	0.103176
182	Albendazole	Benzole®	200	2 tabs	1772	Jun 2012	Pharmacy	Nekemte	Flamingo pharmaceutical Ltd.	India	Complies	103.27	104.19	1.7	88.5	0.17765
183	Albendazole	Albendazole (generic)	200	2 tabs	091127	Nov 2012	Pharmacy/Hospital	Assosa	Green field pharmaceutical Co.Ltd	China	Complies	96.03	97.025	3.7	56.65	0.599038
184	Tinidazole	Amtiba®	500	4 tabs	D10020BY35	Jan 2014	Drug store	Assosa	Cadila pharmaceuticals PLC.	Ethiopia	Complies	120.59	115.389	3.3	97.41	0.183486
185	Mebendazole	Wormin®	100	6 tabs	D1022BX80	May 2015	Drug store	Assosa area	Cadila pharmaceuticals PLC.	Ethiopia	Complies	101.08	100.918	2.4	NA	0.126068
186	Tinidazole	Tiniba®	500	4 tabs	MK2072	Feb 2014	Drug store	Assosa area	Cadila pharmaceuticals PLC.	India	Complies	107.67	103.057	6	82.55	0.117864
187	Mebendazole	Astazole®	100	6 tabs	108	Aug 2012	Drug store	Assosa	Astra life care Pvt. Ltd.	India	Complies	92.48	92.803	1.2	NA	0.252179
188	Tinidazole	Tinid®	500	12 tabs	6846	Feb 2012	Pharmacy/Hospital	Assosa	Adis Pharmaceutical Factory	Ethiopia	Complies	103.36	106.981	3.4	97.04	0.2689
189	Tinidazole	Amtiba®	500	4 tabs	D10019BY35	Jan 2014	Pharmacy	Assosa area	Cadila pharmaceuticals PLC.	Ethiopia	Complies	111.97	107.163	3.9	97.21	0.131205
192	Mebendazole	Wormin®	100	6 tabs	D11017BX80	Mar 2015	Pharmacy	Nekemte	Cadila pharmaceuticals PLC.	Ethiopia	Complies	106.61	106.921	1.7	NA	0.4669
193	Tinidazole	Tinidazole (generic, Eur)	500	4 tabs	46973	Mar 2016	Pharmacy	Nekemte	Remidica Ltd	Europe	Complies	103.36	98.8766	3.2	88.982	0.123529
213	Albendazole	Benzole®	200	2 tabs	905	Jun 2012	Pharmacy	Mekele	Flamingo pharmaceutical Ltd.	India	Complies	99.52	99.5214	11.8	88.344	0.00361758
214	Albendazole	Almenth®	200	2 tabs	B1050002	Jun 2013	Drug store	Mekele	Jorrent Pharmaceutical Ltd	India	Complies	96.3	96.3292	2	NA	0.333934
215	Tinidazole	Tinidazole (generic, Eur)	500	4 tabs	42900	Mar 2015	Drug store	Mekele	Remidica Ltd	Europe	Complies	99.05	99.0526	4.4	92.784	0.0253005
216	Mebendazole	Benzolam®	100	12 tabs	8511	Oct 2013	Drug store	Mekele	Adis Pharmaceutical Factory	Ethiopia	Complies	68.56	68.5645	1.6	NA	0.0132437
217	Tinidazole	Tinidazole (generic, Eth)	500	4 tabs	323	Oct 2013	Drug store	Mekele	RX Africa	Ethiopia	Complies	103.36	103.362	11	98.389	0.00335029
218	Mebendazole	Wormin®	100	6 tabs	09010BX80	Jan 2013	Pharmacy	Mekele	Cadila pharmaceuticals PLC.	Ethiopia	Complies	99.49	99.4767	1	NA	0.241542
219	Tinidazole	Tinidazole (generic, Eth)	500	4 tabs	326	Oct 2013	Drug store	Mekele	RX Africa	Ethiopia	Complies	99.05	99.054	8.2	94.52	0.00605628
220	Tinidazole	Tiniba®	500	4tabs	MK1511	Jan 2014	Pharmacy	Bahirdar	Cadila pharmaceuticals PLC.	India	Complies	111.97	111.979	6.8	98.533	0.00962934
221	Tinidazole	Tiniba®	500	4 tabs	MK2065	Jan 2014	Drug store	Bahirdar	Cadila pharmaceuticals PLC.	India	Complies	107.67	107.668	3.2	93.399	0.0273268
222	Mebendazole	Thelmox®	100	6 tabs	37382	May 2013	Drug store	Bahirdar	Remidica Ltd	Europe	Complies	102.21	102.203	1.6	NA	0.0958666
223	Mebendazole	Astazole®	100	6 tabs	179	Feb 2014	Whole saler	Bahirdar	Astra life care Pvt. Ltd.	India	Complies	102.44	102.429	0.9	NA	0.159686
224	Tinidazole	Amtiba®	500	4 tabs	D10020BY35	Jan 2014	Pharmacy	Mekele	Cadila pharmaceuticals PLC.	Ethiopia	Complies	99.05	99.0566	3.2	99.853	0.0102301
225	Mebendazole	Benzolam®	100	12 tabs	10795	Mar 2015	Drug store	Bahirdar	Adis Pharmaceutical Factory	Ethiopia	Complies	88.74	86.1748	3	NA	0.0569171
226	Albendazole	Zentel®	400	10 tabs	P189	Jul 2013	Drug store	Bahirdar	Gloxosmithkine pharmaceutical	India	Complies	94.3	94.2709	2.8	40.124	2.78169

## Sheet: d-curves
Assay	%lc	150	130	110	100	90	70	50
	d	0.01	0.3	0.7	1	0.7	0.3	0.01
Dissolution	%release	160	150	125	100	75	50	40
	d	0.01	0.3	0.7	1	0.7	0.3	0.01
													Slope 1	0.012	0.01
													Slope 2	0.016	0.02
													Slope 3	0.029	0.03
Dosage uniformity	%RSD	0	2	6	15	25
	d	1	0.7	0.3	0.01	0
Identity	compliance	yes	no
	d	1	0

## Sheet: d-Identity
Sample code	Product	Brand/generic	Strength (mg)	Number of unit/tabslets per strip/package	Batch No.	Expiry date	Premise/supply chain	Place of collection	Manufacturer	Country of origin	Identity	d-Identity
094	Mebendazole	Wormin®	100	6 tabs	011019BX80	Mar 2015	Pharmacy	Hawasa	Cadila pharmaceuticals PLC.	Ethiopia	Complies	1
096	Albendazole	Ovis®	400	1 tab	905	June 2012	Drug store	Hawasa	DAE HWA Pharm. Co. Ltd.	Korea	Complies	1
097	Mebendazole	Benzolam®	100	12 tabs	8540	Oct 2013	Pharmacy	Bahirdar	Adis Pharmaceutical Factory	Ethiopia	Complies	1
098	Tinidazole	Amtiba®	500	4 tabs	D10015BY35	Jan 2014	Drug store	Hawasa	Cadila pharmaceuticals PLC.	Ethiopia	Complies	1
099	Tinidazole	Tiniba®	500	4 tabs	MK2067	Feb 2014	Pharmacy	Hawasa	Cadila pharmaceuticals PLC.	India	Complies	1
100	Albendazole	Ovis®	400	1 tabs	905	June 2012	Drug store	Adama	DAE HWA Pharm. Co. Ltd.	Korea	Complies	1
101	Tinidazole	Tinidazole (generic, Eur)	500	4 tabs	45434	Oct 2015	Drug store	Adama	Remidica Ltd	Europe	Complies	1
102	Mebendazole	Benzolam®	100	12 tabs	9212	Jan 2014	Pharmacy	Adama	Adis Pharmaceutical Factory	Ethiopia	Complies	1
103	Mebendazole	Wormin®	100	6 tabs	D11025BX80	May 2015	Drug store	Adama	Cadila pharmaceuticals PLC.	Ethiopia	Complies	1
104	Albendazole	Bendex®	400	1 tabs	KW0175	Nov 2013	Drug store	Adama	CIPLA Ltd.	India	Complies	1
105	Tinidazole	Tinid®	500	12 tabs	8776	Nov 2012	Whole saler	Hawasa	Adis Pharmaceutical Factory	Ethiopia	Complies	1
106	Albendazole	Albendazole (generic)	200	2 tabs	100404	Dec 2013	Pharmacy	Bahirdar	Green field pharmaceutical Co.Ltd	China	Complies	1
107	Mebendazole	Benzolam®	100	12 tabs	10048	June 2014	Whole saler	Hawasa	Adis Pharmaceutical Factory	Ethiopia	Complies	1
108	Mebendazole	Mebez®	100	6 tabs	MB2T1002	Jan 2013	Pharmacy	Hawasa	Ttering Lab ST. sipcot indistrial Co	India	Complies	1
109	Mebendazole	Thelmox®	100	6 tabs	37381	June 2013	Drug store	Adama	Remidica Ltd	Europe	Complies	1
110	Tinidazole	Tinidazole (generic, Eur)	500	4 tabs	45433	Oct 2015	Pharmacy	Adama	Remidica Ltd	Europe	Complies	1
111	Tinidazole	Tiniba®	500	4 tabs	MK2673	Feb 2014	Drug store	Adama	Cadila pharmaceuticals PLC.	India	Complies	1
112	Albendazole	Bendex®	400	1 tab	KW0175	Nov 2013	Pharmacy	Adama	CIPLA Ltd.	India	Complies	1
113	Tinidazole	Tinidazole (generic, Ind)	500	6 tabs	TN-913	Sep 2012	Drug store	Adama	Macleods pharmaceutical Ltd.	India	Complies	1
114	Mebendazole	Benzolam®	100	12 tabs	8461	Oct 2013	Drug store	Adama	Adis Pharmaceutical Factory	Ethiopia	Complies	1
115	Tinidazole	Tinidazole (generic, Eth)	500	4 tabs	224	Feb2013	Drug store	Shashemene	RX Africa	Ethiopia	Complies	1
116	Albendazole	Albendazole (generic)	200	2 tabs	091128	Nove 2012	Pharmacy/Hospital	Addis Ababa	Green field pharmaceutical Co.Ltd	China	Complies	1
117	Tinidazole	Astiba®	500	4 tabs	027	Apr 2013	Drug store	Adama	Astra life care Pvt. Ltd.	India	Complies	1
118	Mebendazole	Mebepharm®	100	6 tabs	9040503	Apr 2012	Drug store	Adama	Epharm	Ethiopia	Complies	1
119	Albendazole	Ovis®	400	1 tabs	905	June 2012	Drug store	Bahirdar	DAE HWA Pharm. Co. Ltd.	Korea	Complies	1
120	Mebendazole	Wormin®	100	6 tabs	D11026BX80	May 2015	Pharmacy	Shashemene	Cadila pharmaceuticals PLC.	Ethiopia	Complies	1
121	Mebendazole	Benzolam®	100	12 tabs	8540	Oct 2013	Drug store	Shashemene	Adis Pharmaceutical Factory	Ethiopia	Complies	1
122	Mebendazole	Astazole®	100	6 tabs	092	Apr 2012	Pharmacy	Adama	Astra life care Pvt. Ltd.	India	Complies	1
123	Tinidazole	Tinid®	500	12 tabs	6720	Feb 2012	Pharmacy/Hospital	Adama	Adis Pharmaceutical Factory	Ethiopia	Complies	1
124	Tinidazole	Tinidazole (generic, Eur)	500	4 tabs	42900	Mar 2015	Drug store/Health center	Adama	Remidica Ltd	Europe	Complies	1
126	Albendazole	Nubend®	200	2 tabs	S6449001	Mar 2012	Drug store	Shashemene	Kopran Ltd	India	Complies	1
127	Tinidazole	Amtiba®	500	4 tabs	D10017BV35	Jan 2014	Drug store	Adama	Cadila pharmaceuticals PLC.	Ethiopia	Complies	1
128	Albendazole	Zestaval®	200	2 tabs	36229	Feb 2013	Pharmacy	Bahirdar	Remidica Ltd	Europe	Complies	1
129	Mebendazole	Astazole®	100	6 tabs	179	Feb 2014	Pharmacy	Addis Ababa	Astra life care Pvt. Ltd.	India	Complies	1
130	Albendazole	Ovis®	400	1 tabs	004	Jun 2013	Drug store	Addis Ababa	DAE HWA Pharm. Co. Ltd.	Korea	Complies	1
131	Albendazole	Ovis®	400	1 tabs	905	Jun 2012	Pharmacy	Addis Ababa	DAE HWA Pharm. Co. Ltd.	Korea	Complies	1
132	Tinidazole	Astiba®	500	4 tabs	028	Apr 2013	Pharmacy	Addis Ababa	Astra life care Pvt. Ltd.	India	Complies	1
133	Albendazole	Albendazole (generic)	200	2 tabs	100404	Apr 2013	Pharmacy	Addis Ababa	Green field pharmaceutical Co.Ltd	China	Complies	1
134	Tinidazole	Tinidazole (generic, Eur)	500	4 tabs	45434	Oct 2015	Pharmacy	Addis Ababa	Remidica Ltd	Europe	Complies	1
135	Albendazole	Albendazole (generic)	200	2 tabs	091128	Nove 2012	Pharmacy	Addis Ababa	Green field pharmaceutical Co.Ltd	China	Complies	1
136	Mebendazole	Wormin®	100	6 tabs	D11007BX80	Mar 2015	Pharmacy/Hospital	Addis Ababa	Cadila pharmaceuticals PLC.	Ethiopia	Complies	1
137	Tinidazole	Tinidazole (generic, Eur)	500	4 tabs	45434	Oct 2015	Pharmacy	Addis Ababa	Remidica Ltd	Europe	Complies	1
138	Mebendazole	Thelmox®	100	6 tabs	37382	Jun 2013	Drug store	Addis Ababa	Remidica Ltd	Europe	Complies	1
139	Albendazole	Wormin -A®	200	2 tabs	D9008B146	Jun 2011	Whole saler	Addis Ababa	Cadila pharmaceuticals PLC.	Ethiopia	Complies	1
140	Mebendazole	Wormin®	100	6 tabs	D1077BX80	Jul 2015	Drug store	Addis Ababa	Cadila pharmaceuticals PLC.	Ethiopia	Complies	1
141	Tinidazole	Tinidazole (generic, Eth)	500	4 tabs	044	Oct 2013	Pharmacy	Addis Ababa	RX Africa	Ethiopia	Complies	1
142	Tinidazole	Tinidazole (generic, Eur)	500	4 tabs	45434	Oct 2015	Drug store	Addis Ababa	Remidica Ltd	Europe	Complies	1
143	Tinidazole	Amtiba®	500	4 tabs	D10017BY35	Jan 2014	Pharmacy	Addis Ababa	Cadila pharmaceuticals PLC.	Ethiopia	Complies	1
144	Albendazole	Albendazole (generic)	200	2 tabs	91127	Nov 2012	Drug store	Addis Ababa	Green field pharmaceutical Co.Ltd	China	Complies	1
145	Mebendazole	Wormin®	100	6 tabs	D11026BX80	May 2015	Drug store/Health center	Addis Ababa	Cadila pharmaceuticals PLC.	Ethiopia	Complies	1
147	Tinidazole	Tinidazole (generic, Eur)	500	4 tabs	45434	Oct 2015	Drug store	Addis Ababa	Remidica Ltd	Europe	Complies	1
148	Mebendazole	Thelmox®	100	6 tabs	37382	Jun 2013	Pharmacy	Addis Ababa	Remidica Ltd	Europe	Complies	1
149	Albendazole	Bendex®	400	1 tab	KW0175	Nov 2013	Drug store	Arbaminch	CIPLA Ltd.	India	Complies	1
150	Tinidazole	Tinidazole (generic, Ind)	500	6 tabs	TN-910	Sep 2012	Drug store	Arbaminch	Macleods pharmaceutical Ltd.	India	Complies	1
151	Tinidazole	Tinid®	500	12 tabs	8776	Nov 2012	Pharmacy	Arbaminch	Adis Pharmaceutical Factory	Ethiopia	Complies	1
152	Mebendazole	Benzolam®	100	12 tabs	8561	Oct 2013	Drug store	Bahirdar	Adis Pharmaceutical Factory	Ethiopia	Complies	1
153	Mebendazole	Wormin®	100	6 tabs	D11004BX80	Mar 2015	Pharmacy	Arbaminch	Cadila pharmaceuticals PLC.	Ethiopia	Complies	1
154	Mebendazole	Astazole®	100	6 tabs	107	Aug 2012	Drug store	Arbaminch	Astra life care Pvt. Ltd.	India	Complies	1
155	Tinidazole	Tinidazole (generic, Eth)	500	4 tabs	352	Nov 2013	Drug store	Arbaminch	RX Africa	Ethiopia	Complies	1
156	Tinidazole	Astiba®	500	4 tabs	027	Apr 2013	Pharmacy	Arbaminch	Astra life care Pvt. Ltd.	India	Complies	1
157	Mebendazole	Benzolam®	100	12 tabs	7748	Jun 2012	Drug store	Arbaminch	Adis Pharmaceutical Factory	Ethiopia	Complies	1
160	Mebendazole	Benzolam®	100	12 tabs	10048	Jun 2014	Drug store	Jimma	Adis Pharmaceutical Factory	Ethiopia	Complies	1
161	Tinidazole	Amtiba®	500	4 tabs	D10017BY35	Jan 2014	Drug store	Jimma	Cadila pharmaceuticals PLC.	Ethiopia	Complies	1
162	Mebendazole	Wormin®	100	6 tabs	D11002BX80	Mar 2015	Drug store	Jimma	Cadila pharmaceuticals PLC.	Ethiopia	Complies	1
163	Albendazole	Ovis®	400	1 tab	905	Jun 2012	Drug store	Jimma	DAE HWA Pharm. Co. Ltd.	Korea	Complies	1
164	Mebendazole	Wormin®	100	6 tabs	D11002BX80	Mar 2015	Pharmacy	Jimma	Cadila pharmaceuticals PLC.	Ethiopia	Complies	1
165	Albendazole	Ovis®	400	1 tab	905	Jun 2012	Pharmacy	Jimma	DAE HWA Pharm. Co. Ltd.	Korea	Complies	1
166	Tinidazole	Tiniba®	500	4 tabs	MK2071	Feb 2014	Drug store/Health center	Jimma	Cadila pharmaceuticals PLC.	India	Complies	1
167	Mebendazole	Astazole®	100	6 tabs	179	Feb 2014	Drug store	Jimma	Astra life care Pvt. Ltd.	India	Complies	1
168	Mebendazole	Benzolam®	100	12 tabs	10030	Jun 2014	Drug store	Jimma	Adis Pharmaceutical Factory	Ethiopia	Complies	1
169	Albendazole	Ovis®	400	1 tab	905	Jun 2012	Pharmacy	Jimma	DAE HWA Pharm. Co. Ltd.	Korea	Complies	1
171	Albendazole	Ovis®	400	1 tab	0004	Jun 2013	Pharmacy	Jimma	DAE HWA Pharm. Co. Ltd.	Korea	Complies	1
172	Mebendazole	Thelmox®	100	6 tabs	34913	Oct 2012	Whole saler	Jimma	Remidica Ltd	Europe	Complies	1
173	Mebendazole	Benzolam®	100	12 tabs	9973	Jun 2014	Drug store	Jimma	Adis Pharmaceutical Factory	Ethiopia	Complies	1
174	Mebendazole	Wormin®	100	6 tabs	D11017BX80	Mar 2015	Pharmacy	Jimma	Cadila pharmaceuticals PLC.	Ethiopia	Complies	1
175	Mebendazole	Benzolam®	100	12 tabs	10030	Jun 2014	Pharmacy	Jimma	Adis Pharmaceutical Factory	Ethiopia	Complies	1
176	Mebendazole	Wormin®	100	6 tabs	D11022BX80	May 2015	Drug store	Adama	Cadila pharmaceuticals PLC.	Ethiopia	Complies	1
177	Tinidazole	Amtiba®	500	4 tabs	D10019BY35	Jan 2014	Pharmacy	Jimma	Cadila pharmaceuticals PLC.	Ethiopia	Complies	1
178	Mebendazole	Benzolam®	100	12 tabs	10049	Jun 2014	Drug store	Nekemte	Adis Pharmaceutical Factory	Ethiopia	Complies	1
179	Tinidazole	Tinid®	500	12 tabs	6846	Feb 2012	Pharmacy/Hospital	Assosa	Adis Pharmaceutical Factory	Ethiopia	Complies	1
180	Mebendazole	Astazole®	100	6 tabs	112	Nov 2012	Pharmacy/Hospital	Assosa	Astra life care Pvt. Ltd.	India	Complies	1
181	Tinidazole	Tiniba®	500	4 tabs	MK2073	Feb 2014	Drug store	Nekemte	Cadila pharmaceuticals PLC.	India	Complies	1
182	Albendazole	Benzole®	200	2 tabs	1772	Jun 2012	Pharmacy	Nekemte	Flamingo pharmaceutical Ltd.	India	Complies	1
183	Albendazole	Albendazole (generic)	200	2 tabs	091127	Nov 2012	Pharmacy/Hospital	Assosa	Green field pharmaceutical Co.Ltd	China	Complies	1
184	Tinidazole	Amtiba®	500	4 tabs	D10020BY35	Jan 2014	Drug store	Assosa	Cadila pharmaceuticals PLC.	Ethiopia	Complies	1
185	Mebendazole	Wormin®	100	6 tabs	D1022BX80	May 2015	Drug store	Assosa area	Cadila pharmaceuticals PLC.	Ethiopia	Complies	1
186	Tinidazole	Tiniba®	500	4 tabs	MK2072	Feb 2014	Drug store	Assosa area	Cadila pharmaceuticals PLC.	India	Complies	1
187	Mebendazole	Astazole®	100	6 tabs	108	Aug 2012	Drug store	Assosa	Astra life care Pvt. Ltd.	India	Complies	1
188	Tinidazole	Tinid®	500	12 tabs	6846	Feb 2012	Pharmacy/Hospital	Assosa	Adis Pharmaceutical Factory	Ethiopia	Complies	1
189	Tinidazole	Amtiba®	500	4 tabs	D10019BY35	Jan 2014	Pharmacy	Assosa area	Cadila pharmaceuticals PLC.	Ethiopia	Complies	1
192	Mebendazole	Wormin®	100	6 tabs	D11017BX80	Mar 2015	Pharmacy	Nekemte	Cadila pharmaceuticals PLC.	Ethiopia	Complies	1
193	Tinidazole	Tinidazole (generic, Eur)	500	4 tabs	46973	Mar 2016	Pharmacy	Nekemte	Remidica Ltd	Europe	Complies	1
213	Albendazole	Benzole®	200	2 tabs	905	Jun 2012	Pharmacy	Mekele	Flamingo pharmaceutical Ltd.	India	Complies	1
214	Albendazole	Almenth®	200	2 tabs	B1050002	Jun 2013	Drug store	Mekele	Jorrent Pharmaceutical Ltd	India	Complies	1
215	Tinidazole	Tinidazole (generic, Eur)	500	4 tabs	42900	Mar 2015	Drug store	Mekele	Remidica Ltd	Europe	Complies	1
216	Mebendazole	Benzolam®	100	12 tabs	8511	Oct 2013	Drug store	Mekele	Adis Pharmaceutical Factory	Ethiopia	Complies	1
217	Tinidazole	Tinidazole (generic, Eth)	500	4 tabs	323	Oct 2013	Drug store	Mekele	RX Africa	Ethiopia	Complies	1
218	Mebendazole	Wormin®	100	6 tabs	09010BX80	Jan 2013	Pharmacy	Mekele	Cadila pharmaceuticals PLC.	Ethiopia	Complies	1
219	Tinidazole	Tinidazole (generic, Eth)	500	4 tabs	326	Oct 2013	Drug store	Mekele	RX Africa	Ethiopia	Complies	1
220	Tinidazole	Tiniba®	500	4tabs	MK1511	Jan 2014	Pharmacy	Bahirdar	Cadila pharmaceuticals PLC.	India	Complies	1
221	Tinidazole	Tiniba®	500	4 tabs	MK2065	Jan 2014	Drug store	Bahirdar	Cadila pharmaceuticals PLC.	India	Complies	1
222	Mebendazole	Thelmox®	100	6 tabs	37382	May 2013	Drug store	Bahirdar	Remidica Ltd	Europe	Complies	1
223	Mebendazole	Astazole®	100	6 tabs	179	Feb 2014	Whole saler	Bahirdar	Astra life care Pvt. Ltd.	India	Complies	1
224	Tinidazole	Amtiba®	500	4 tabs	D10020BY35	Jan 2014	Pharmacy	Mekele	Cadila pharmaceuticals PLC.	Ethiopia	Complies	1
225	Mebendazole	Benzolam®	100	12 tabs	10795	Mar 2015	Drug store	Bahirdar	Adis Pharmaceutical Factory	Ethiopia	Complies	1
226	Albendazole	Zentel®	400	10 tabs	P189	Jul 2013	Drug store	Bahirdar	Gloxosmithkine pharmaceutical	India	Complies	1

## Sheet: d-Assay
Sample code	Product	Brand/generic	Strength (mg)	Number of unit/tabslets per strip/package	Batch No.	Expiry date	Premise/supply chain	Place of collection	Manufacturer	Country of origin	Assay (%lc)	d-Assay (90-100%lc)	d-Assay (70-90%lc)	d-Assay (50-70%lc)	d-Assay (110-100%lc)	d-Assay (130-110%lc)	d-Assay (150-130%lc)	d-Assay
094	Mebendazole	Wormin®	100	6 tabs	011019BX80	Mar 2015	Pharmacy	Hawasa	Cadila pharmaceuticals PLC.	Ethiopia	100.9				0.973			0.973
096	Albendazole	Ovis®	400	1 tab	905	June 2012	Drug store	Hawasa	DAE HWA Pharm. Co. Ltd.	Korea	107.98				0.7606			0.7606
097	Mebendazole	Benzolam®	100	12 tabs	8540	Oct 2013	Pharmacy	Bahirdar	Adis Pharmaceutical Factory	Ethiopia	123					0.44		0.44
098	Tinidazole	Amtiba®	500	4 tabs	D10015BY35	Jan 2014	Drug store	Hawasa	Cadila pharmaceuticals PLC.	Ethiopia	107.67				0.7699			0.7699
099	Tinidazole	Tiniba®	500	4 tabs	MK2067	Feb 2014	Pharmacy	Hawasa	Cadila pharmaceuticals PLC.	India	107.67				0.7699			0.7699
100	Albendazole	Ovis®	400	1 tabs	905	June 2012	Drug store	Adama	DAE HWA Pharm. Co. Ltd.	Korea	97.15	0.9145						0.9145
101	Tinidazole	Tinidazole (generic, Eur)	500	4 tabs	45434	Oct 2015	Drug store	Adama	Remidica Ltd	Europe	103.36				0.8992			0.8992
102	Mebendazole	Benzolam®	100	12 tabs	9212	Jan 2014	Pharmacy	Adama	Adis Pharmaceutical Factory	Ethiopia	110.49					0.6902		0.6902
103	Mebendazole	Wormin®	100	6 tabs	D11025BX80	May 2015	Drug store	Adama	Cadila pharmaceuticals PLC.	Ethiopia	99.38	0.9814						0.9814
104	Albendazole	Bendex®	400	1 tabs	KW0175	Nov 2013	Drug store	Adama	CIPLA Ltd.	India	99.99	1			1			1
105	Tinidazole	Tinid®	500	12 tabs	8776	Nov 2012	Whole saler	Hawasa	Adis Pharmaceutical Factory	Ethiopia	94.75	0.8425						0.8425
106	Albendazole	Albendazole (generic)	200	2 tabs	100404	Dec 2013	Pharmacy	Bahirdar	Green field pharmaceutical Co.Ltd	China	100	1			1			1
107	Mebendazole	Benzolam®	100	12 tabs	10048	June 2014	Whole saler	Hawasa	Adis Pharmaceutical Factory	Ethiopia	132.88						0.25824	0.25824
108	Mebendazole	Mebez®	100	6 tabs	MB2T1002	Jan 2013	Pharmacy	Hawasa	Ttering Lab ST. sipcot indistrial Co	India	118.65					0.527		0.527
109	Mebendazole	Thelmox®	100	6 tabs	37381	June 2013	Drug store	Adama	Remidica Ltd	Europe	100.59				0.9823			0.9823
110	Tinidazole	Tinidazole (generic, Eur)	500	4 tabs	45433	Oct 2015	Pharmacy	Adama	Remidica Ltd	Europe	99.05	0.9715						0.9715
111	Tinidazole	Tiniba®	500	4 tabs	MK2673	Feb 2014	Drug store	Adama	Cadila pharmaceuticals PLC.	India	107.67				0.7699			0.7699
112	Albendazole	Bendex®	400	1 tab	KW0175	Nov 2013	Pharmacy	Adama	CIPLA Ltd.	India	87.14		0.6428					0.6428
113	Tinidazole	Tinidazole (generic, Ind)	500	6 tabs	TN-913	Sep 2012	Drug store	Adama	Macleods pharmaceutical Ltd.	India	107.67				0.7699			0.7699
114	Mebendazole	Benzolam®	100	12 tabs	8461	Oct 2013	Drug store	Adama	Adis Pharmaceutical Factory	Ethiopia	110.1					0.698		0.698
115	Tinidazole	Tinidazole (generic, Eth)	500	4 tabs	224	Feb2013	Drug store	Shashemene	RX Africa	Ethiopia	111.97					0.6606		0.6606
116	Albendazole	Albendazole (generic)	200	2 tabs	091128	Nove 2012	Pharmacy/Hospital	Addis Ababa	Green field pharmaceutical Co.Ltd	China	96.77	0.9031						0.9031
117	Tinidazole	Astiba®	500	4 tabs	027	Apr 2013	Drug store	Adama	Astra life care Pvt. Ltd.	India	99.05	0.9715						0.9715
118	Mebendazole	Mebepharm®	100	6 tabs	9040503	Apr 2012	Drug store	Adama	Epharm	Ethiopia	121.07					0.4786		0.4786
119	Albendazole	Ovis®	400	1 tabs	905	June 2012	Drug store	Bahirdar	DAE HWA Pharm. Co. Ltd.	Korea	97.83	0.9349						0.9349
120	Mebendazole	Wormin®	100	6 tabs	D11026BX80	May 2015	Pharmacy	Shashemene	Cadila pharmaceuticals PLC.	Ethiopia	107.46				0.7762			0.7762
121	Mebendazole	Benzolam®	100	12 tabs	8540	Oct 2013	Drug store	Shashemene	Adis Pharmaceutical Factory	Ethiopia	102.94				0.9118			0.9118
122	Mebendazole	Astazole®	100	6 tabs	092	Apr 2012	Pharmacy	Adama	Astra life care Pvt. Ltd.	India	84.39		0.5878					0.5878
123	Tinidazole	Tinid®	500	12 tabs	6720	Feb 2012	Pharmacy/Hospital	Adama	Adis Pharmaceutical Factory	Ethiopia	103.36				0.8992			0.8992
124	Tinidazole	Tinidazole (generic, Eur)	500	4 tabs	42900	Mar 2015	Drug store/Health center	Adama	Remidica Ltd	Europe	103.36				0.8992			0.8992
126	Albendazole	Nubend®	200	2 tabs	S6449001	Mar 2012	Drug store	Shashemene	Kopran Ltd	India	104.04				0.8788			0.8788
127	Tinidazole	Amtiba®	500	4 tabs	D10017BV35	Jan 2014	Drug store	Adama	Cadila pharmaceuticals PLC.	Ethiopia	116.28					0.5744		0.5744
128	Albendazole	Zestaval®	200	2 tabs	36229	Feb 2013	Pharmacy	Bahirdar	Remidica Ltd	Europe	110.97					0.6806		0.6806
129	Mebendazole	Astazole®	100	6 tabs	179	Feb 2014	Pharmacy	Addis Ababa	Astra life care Pvt. Ltd.	India	102.66				0.9202			0.9202
130	Albendazole	Ovis®	400	1 tabs	004	Jun 2013	Drug store	Addis Ababa	DAE HWA Pharm. Co. Ltd.	Korea	96.74	0.9022						0.9022
131	Albendazole	Ovis®	400	1 tabs	905	Jun 2012	Pharmacy	Addis Ababa	DAE HWA Pharm. Co. Ltd.	Korea	100.24				0.9928			0.9928
132	Tinidazole	Astiba®	500	4 tabs	028	Apr 2013	Pharmacy	Addis Ababa	Astra life care Pvt. Ltd.	India	86.13		0.6226					0.6226
133	Albendazole	Albendazole (generic)	200	2 tabs	100404	Apr 2013	Pharmacy	Addis Ababa	Green field pharmaceutical Co.Ltd	China	102.38				0.9286			0.9286
134	Tinidazole	Tinidazole (generic, Eur)	500	4 tabs	45434	Oct 2015	Pharmacy	Addis Ababa	Remidica Ltd	Europe	103.36				0.8992			0.8992
135	Albendazole	Albendazole (generic)	200	2 tabs	091128	Nove 2012	Pharmacy	Addis Ababa	Green field pharmaceutical Co.Ltd	China	95.49	0.8647						0.8647
136	Mebendazole	Wormin®	100	6 tabs	D11007BX80	Mar 2015	Pharmacy/Hospital	Addis Ababa	Cadila pharmaceuticals PLC.	Ethiopia	117.32					0.5536		0.5536
137	Tinidazole	Tinidazole (generic, Eur)	500	4 tabs	45434	Oct 2015	Pharmacy	Addis Ababa	Remidica Ltd	Europe	103.36				0.8992			0.8992
138	Mebendazole	Thelmox®	100	6 tabs	37382	Jun 2013	Drug store	Addis Ababa	Remidica Ltd	Europe	98.72	0.9616						0.9616
139	Albendazole	Wormin -A®	200	2 tabs	D9008B146	Jun 2011	Whole saler	Addis Ababa	Cadila pharmaceuticals PLC.	Ethiopia	92.04	0.7612						0.7612
140	Mebendazole	Wormin®	100	6 tabs	D1077BX80	Jul 2015	Drug store	Addis Ababa	Cadila pharmaceuticals PLC.	Ethiopia	98.57	0.9571						0.9571
141	Tinidazole	Tinidazole (generic, Eth)	500	4 tabs	044	Oct 2013	Pharmacy	Addis Ababa	RX Africa	Ethiopia	103.36				0.8992			0.8992
142	Tinidazole	Tinidazole (generic, Eur)	500	4 tabs	45434	Oct 2015	Drug store	Addis Ababa	Remidica Ltd	Europe	99.05	0.9715						0.9715
143	Tinidazole	Amtiba®	500	4 tabs	D10017BY35	Jan 2014	Pharmacy	Addis Ababa	Cadila pharmaceuticals PLC.	Ethiopia	120.59					0.4882		0.4882
144	Albendazole	Albendazole (generic)	200	2 tabs	91127	Nov 2012	Drug store	Addis Ababa	Green field pharmaceutical Co.Ltd	China	94.16	0.8248						0.8248
145	Mebendazole	Wormin®	100	6 tabs	D11026BX80	May 2015	Drug store/Health center	Addis Ababa	Cadila pharmaceuticals PLC.	Ethiopia	122.7					0.446		0.446
147	Tinidazole	Tinidazole (generic, Eur)	500	4 tabs	45434	Oct 2015	Drug store	Addis Ababa	Remidica Ltd	Europe	107.67				0.7699			0.7699
148	Mebendazole	Thelmox®	100	6 tabs	37382	Jun 2013	Pharmacy	Addis Ababa	Remidica Ltd	Europe	111.7					0.666		0.666
149	Albendazole	Bendex®	400	1 tab	KW0175	Nov 2013	Drug store	Arbaminch	CIPLA Ltd.	India	98.83	0.9649						0.9649
150	Tinidazole	Tinidazole (generic, Ind)	500	6 tabs	TN-910	Sep 2012	Drug store	Arbaminch	Macleods pharmaceutical Ltd.	India	107.67				0.7699			0.7699
151	Tinidazole	Tinid®	500	12 tabs	8776	Nov 2012	Pharmacy	Arbaminch	Adis Pharmaceutical Factory	Ethiopia	103.36				0.8992			0.8992
152	Mebendazole	Benzolam®	100	12 tabs	8561	Oct 2013	Drug store	Bahirdar	Adis Pharmaceutical Factory	Ethiopia	90.25	0.7075						0.7075
153	Mebendazole	Wormin®	100	6 tabs	D11004BX80	Mar 2015	Pharmacy	Arbaminch	Cadila pharmaceuticals PLC.	Ethiopia	131.05						0.284775	0.284775
154	Mebendazole	Astazole®	100	6 tabs	107	Aug 2012	Drug store	Arbaminch	Astra life care Pvt. Ltd.	India	109.36				0.7192			0.7192
155	Tinidazole	Tinidazole (generic, Eth)	500	4 tabs	352	Nov 2013	Drug store	Arbaminch	RX Africa	Ethiopia	103.36				0.8992			0.8992
156	Tinidazole	Astiba®	500	4 tabs	027	Apr 2013	Pharmacy	Arbaminch	Astra life care Pvt. Ltd.	India	99.05	0.9715						0.9715
157	Mebendazole	Benzolam®	100	12 tabs	7748	Jun 2012	Drug store	Arbaminch	Adis Pharmaceutical Factory	Ethiopia	102.56				0.9232			0.9232
160	Mebendazole	Benzolam®	100	12 tabs	10048	Jun 2014	Drug store	Jimma	Adis Pharmaceutical Factory	Ethiopia	118.19					0.5362		0.5362
161	Tinidazole	Amtiba®	500	4 tabs	D10017BY35	Jan 2014	Drug store	Jimma	Cadila pharmaceuticals PLC.	Ethiopia	111.97					0.6606		0.6606
162	Mebendazole	Wormin®	100	6 tabs	D11002BX80	Mar 2015	Drug store	Jimma	Cadila pharmaceuticals PLC.	Ethiopia	106.57				0.8029			0.8029
163	Albendazole	Ovis®	400	1 tab	905	Jun 2012	Drug store	Jimma	DAE HWA Pharm. Co. Ltd.	Korea	97.9	0.937						0.937
164	Mebendazole	Wormin®	100	6 tabs	D11002BX80	Mar 2015	Pharmacy	Jimma	Cadila pharmaceuticals PLC.	Ethiopia	106.61				0.8017			0.8017
165	Albendazole	Ovis®	400	1 tab	905	Jun 2012	Pharmacy	Jimma	DAE HWA Pharm. Co. Ltd.	Korea	98.27	0.9481						0.9481
166	Tinidazole	Tiniba®	500	4 tabs	MK2071	Feb 2014	Drug store/Health center	Jimma	Cadila pharmaceuticals PLC.	India	107.67				0.7699			0.7699
167	Mebendazole	Astazole®	100	6 tabs	179	Feb 2014	Drug store	Jimma	Astra life care Pvt. Ltd.	India	80.95		0.519					0.519
168	Mebendazole	Benzolam®	100	12 tabs	10030	Jun 2014	Drug store	Jimma	Adis Pharmaceutical Factory	Ethiopia	127.44					0.3512		0.3512
169	Albendazole	Ovis®	400	1 tab	905	Jun 2012	Pharmacy	Jimma	DAE HWA Pharm. Co. Ltd.	Korea	99.72	0.9916						0.9916
171	Albendazole	Ovis®	400	1 tab	0004	Jun 2013	Pharmacy	Jimma	DAE HWA Pharm. Co. Ltd.	Korea	97.37	0.9211						0.9211
172	Mebendazole	Thelmox®	100	6 tabs	34913	Oct 2012	Whole saler	Jimma	Remidica Ltd	Europe	115.6					0.588		0.588
173	Mebendazole	Benzolam®	100	12 tabs	9973	Jun 2014	Drug store	Jimma	Adis Pharmaceutical Factory	Ethiopia	121.3					0.474		0.474
174	Mebendazole	Wormin®	100	6 tabs	D11017BX80	Mar 2015	Pharmacy	Jimma	Cadila pharmaceuticals PLC.	Ethiopia	115.99					0.5802		0.5802
175	Mebendazole	Benzolam®	100	12 tabs	10030	Jun 2014	Pharmacy	Jimma	Adis Pharmaceutical Factory	Ethiopia	104.85				0.8545			0.8545
176	Mebendazole	Wormin®	100	6 tabs	D11022BX80	May 2015	Drug store	Adama	Cadila pharmaceuticals PLC.	Ethiopia	107.17				0.7849			0.7849
177	Tinidazole	Amtiba®	500	4 tabs	D10019BY35	Jan 2014	Pharmacy	Jimma	Cadila pharmaceuticals PLC.	Ethiopia	120.59					0.4882		0.4882
178	Mebendazole	Benzolam®	100	12 tabs	10049	Jun 2014	Drug store	Nekemte	Adis Pharmaceutical Factory	Ethiopia	105.35				0.8395			0.8395
179	Tinidazole	Tinid®	500	12 tabs	6846	Feb 2012	Pharmacy/Hospital	Assosa	Adis Pharmaceutical Factory	Ethiopia	103.36				0.8992			0.8992
180	Mebendazole	Astazole®	100	6 tabs	112	Nov 2012	Pharmacy/Hospital	Assosa	Astra life care Pvt. Ltd.	India	92.97	0.7891						0.7891
181	Tinidazole	Tiniba®	500	4 tabs	MK2073	Feb 2014	Drug store	Nekemte	Cadila pharmaceuticals PLC.	India	111.97					0.6606		0.6606
182	Albendazole	Benzole®	200	2 tabs	1772	Jun 2012	Pharmacy	Nekemte	Flamingo pharmaceutical Ltd.	India	103.27				0.9019			0.9019
183	Albendazole	Albendazole (generic)	200	2 tabs	091127	Nov 2012	Pharmacy/Hospital	Assosa	Green field pharmaceutical Co.Ltd	China	96.03	0.8809						0.8809
184	Tinidazole	Amtiba®	500	4 tabs	D10020BY35	Jan 2014	Drug store	Assosa	Cadila pharmaceuticals PLC.	Ethiopia	120.59					0.4882		0.4882
185	Mebendazole	Wormin®	100	6 tabs	D1022BX80	May 2015	Drug store	Assosa area	Cadila pharmaceuticals PLC.	Ethiopia	101.08				0.9676			0.9676
186	Tinidazole	Tiniba®	500	4 tabs	MK2072	Feb 2014	Drug store	Assosa area	Cadila pharmaceuticals PLC.	India	107.67				0.7699			0.7699
187	Mebendazole	Astazole®	100	6 tabs	108	Aug 2012	Drug store	Assosa	Astra life care Pvt. Ltd.	India	92.48	0.7744						0.7744
188	Tinidazole	Tinid®	500	12 tabs	6846	Feb 2012	Pharmacy/Hospital	Assosa	Adis Pharmaceutical Factory	Ethiopia	103.36				0.8992			0.8992
189	Tinidazole	Amtiba®	500	4 tabs	D10019BY35	Jan 2014	Pharmacy	Assosa area	Cadila pharmaceuticals PLC.	Ethiopia	111.97					0.6606		0.6606
192	Mebendazole	Wormin®	100	6 tabs	D11017BX80	Mar 2015	Pharmacy	Nekemte	Cadila pharmaceuticals PLC.	Ethiopia	106.61				0.8017			0.8017
193	Tinidazole	Tinidazole (generic, Eur)	500	4 tabs	46973	Mar 2016	Pharmacy	Nekemte	Remidica Ltd	Europe	103.36				0.8992			0.8992
213	Albendazole	Benzole®	200	2 tabs	905	Jun 2012	Pharmacy	Mekele	Flamingo pharmaceutical Ltd.	India	99.52	0.9856						0.9856
214	Albendazole	Almenth®	200	2 tabs	B1050002	Jun 2013	Drug store	Mekele	Jorrent Pharmaceutical Ltd	India	96.3	0.889						0.889
215	Tinidazole	Tinidazole (generic, Eur)	500	4 tabs	42900	Mar 2015	Drug store	Mekele	Remidica Ltd	Europe	99.05	0.9715						0.9715
216	Mebendazole	Benzolam®	100	12 tabs	8511	Oct 2013	Drug store	Mekele	Adis Pharmaceutical Factory	Ethiopia	68.56			0.27912				0.27912
217	Tinidazole	Tinidazole (generic, Eth)	500	4 tabs	323	Oct 2013	Drug store	Mekele	RX Africa	Ethiopia	103.36				0.8992			0.8992
218	Mebendazole	Wormin®	100	6 tabs	09010BX80	Jan 2013	Pharmacy	Mekele	Cadila pharmaceuticals PLC.	Ethiopia	99.49	0.9847						0.9847
219	Tinidazole	Tinidazole (generic, Eth)	500	4 tabs	326	Oct 2013	Drug store	Mekele	RX Africa	Ethiopia	99.05	0.9715						0.9715
220	Tinidazole	Tiniba®	500	4tabs	MK1511	Jan 2014	Pharmacy	Bahirdar	Cadila pharmaceuticals PLC.	India	111.97					0.6606		0.6606
221	Tinidazole	Tiniba®	500	4 tabs	MK2065	Jan 2014	Drug store	Bahirdar	Cadila pharmaceuticals PLC.	India	107.67				0.7699			0.7699
222	Mebendazole	Thelmox®	100	6 tabs	37382	May 2013	Drug store	Bahirdar	Remidica Ltd	Europe	102.21				0.9337			0.9337
223	Mebendazole	Astazole®	100	6 tabs	179	Feb 2014	Whole saler	Bahirdar	Astra life care Pvt. Ltd.	India	102.44				0.9268			0.9268
224	Tinidazole	Amtiba®	500	4 tabs	D10020BY35	Jan 2014	Pharmacy	Mekele	Cadila pharmaceuticals PLC.	Ethiopia	99.05	0.9715						0.9715
225	Mebendazole	Benzolam®	100	12 tabs	10795	Mar 2015	Drug store	Bahirdar	Adis Pharmaceutical Factory	Ethiopia	88.74		0.6748					0.6748
226	Albendazole	Zentel®	400	10 tabs	P189	Jul 2013	Drug store	Bahirdar	Gloxosmithkine pharmaceutical	India	94.3	0.829						0.829

## Sheet: d-Dosage uniformity
Sample code	Product	Brand/generic	Strength (mg)	Number of unit/tabslets per strip/package	Batch No.	Expiry date	Premise/supply chain	Place of collection	Manufacturer	Country of origin	Dosage form uniformity (DU)	%RSD	d-DU (0-2%RSD)	d-DU (2-6%RSD)	d-DU (6-15%RSD)	d-DU (15-25%RSD)	d-DU
094	Mebendazole	Wormin®	100	6 tabs	011019BX80	Mar 2015	Pharmacy	Hawasa	Cadila pharmaceuticals PLC.	Ethiopia	101.224	1.6	0.76				0.76
096	Albendazole	Ovis®	400	1 tab	905	June 2012	Drug store	Hawasa	DAE HWA Pharm. Co. Ltd.	Korea	109.005	6.5			0.284		0.284
097	Mebendazole	Benzolam®	100	12 tabs	8540	Oct 2013	Pharmacy	Bahirdar	Adis Pharmaceutical Factory	Ethiopia	123.355	2	0.7	0.7			0.7
098	Tinidazole	Amtiba®	500	4 tabs	D10015BY35	Jan 2014	Drug store	Hawasa	Cadila pharmaceuticals PLC.	Ethiopia	107.666	5		0.4			0.4
099	Tinidazole	Tiniba®	500	4 tabs	MK2067	Feb 2014	Pharmacy	Hawasa	Cadila pharmaceuticals PLC.	India	102.744	1.8	0.73				0.73
100	Albendazole	Ovis®	400	1 tabs	905	June 2012	Drug store	Adama	DAE HWA Pharm. Co. Ltd.	Korea	97.864	11.2			0.1336		0.1336
101	Tinidazole	Tinidazole (generic, Eur)	500	4 tabs	45434	Oct 2015	Drug store	Adama	Remidica Ltd	Europe	98.927	3		0.6			0.6
102	Mebendazole	Benzolam®	100	12 tabs	9212	Jan 2014	Pharmacy	Adama	Adis Pharmaceutical Factory	Ethiopia	110.811	2.2		0.68			0.68
103	Mebendazole	Wormin®	100	6 tabs	D11025BX80	May 2015	Drug store	Adama	Cadila pharmaceuticals PLC.	Ethiopia	99.658	0.9	0.865				0.865
104	Albendazole	Bendex®	400	1 tabs	KW0175	Nov 2013	Drug store	Adama	CIPLA Ltd.	India	100.945	2.6		0.64			0.64
105	Tinidazole	Tinid®	500	12 tabs	8776	Nov 2012	Whole saler	Hawasa	Adis Pharmaceutical Factory	Ethiopia	90.6782	6.3			0.2904		0.2904
106	Albendazole	Albendazole (generic)	200	2 tabs	100404	Dec 2013	Pharmacy	Bahirdar	Green field pharmaceutical Co.Ltd	China	100.948	1.6	0.76				0.76
107	Mebendazole	Benzolam®	100	12 tabs	10048	June 2014	Whole saler	Hawasa	Adis Pharmaceutical Factory	Ethiopia	133.282	2	0.7	0.7			0.7
108	Mebendazole	Mebez®	100	6 tabs	MB2T1002	Jan 2013	Pharmacy	Hawasa	Ttering Lab ST. sipcot indistrial Co	India	118.986	0.9	0.865				0.865
109	Mebendazole	Thelmox®	100	6 tabs	37381	June 2013	Drug store	Adama	Remidica Ltd	Europe	100.888	1.4	0.79				0.79
110	Tinidazole	Tinidazole (generic, Eur)	500	4 tabs	45433	Oct 2015	Pharmacy	Adama	Remidica Ltd	Europe	99.0533	4.2		0.48			0.48
111	Tinidazole	Tiniba®	500	4 tabs	MK2673	Feb 2014	Drug store	Adama	Cadila pharmaceuticals PLC.	India	103.107	5		0.4			0.4
112	Albendazole	Bendex®	400	1 tab	KW0175	Nov 2013	Pharmacy	Adama	CIPLA Ltd.	India	87.95	4.7		0.43			0.43
113	Tinidazole	Tinidazole (generic, Ind)	500	6 tabs	TN-913	Sep 2012	Drug store	Adama	Macleods pharmaceutical Ltd.	India	103.037	7.1			0.2648		0.2648
114	Mebendazole	Benzolam®	100	12 tabs	8461	Oct 2013	Drug store	Adama	Adis Pharmaceutical Factory	Ethiopia	110.423	2.2		0.68			0.68
115	Tinidazole	Tinidazole (generic, Eth)	500	4 tabs	224	Feb2013	Drug store	Shashemene	RX Africa	Ethiopia	107.162	7.3			0.2584		0.2584
116	Albendazole	Albendazole (generic)	200	2 tabs	091128	Nove 2012	Pharmacy/Hospital	Addis Ababa	Green field pharmaceutical Co.Ltd	China	96.77	2.3		0.67			0.67
117	Tinidazole	Astiba®	500	4 tabs	027	Apr 2013	Drug store	Adama	Astra life care Pvt. Ltd.	India	99.0533	2.1		0.69			0.69
118	Mebendazole	Mebepharm®	100	6 tabs	9040503	Apr 2012	Drug store	Adama	Epharm	Ethiopia	121.399	3.8		0.52			0.52
119	Albendazole	Ovis®	400	1 tabs	905	June 2012	Drug store	Bahirdar	DAE HWA Pharm. Co. Ltd.	Korea	98.748	17				0.008	0.008
120	Mebendazole	Wormin®	100	6 tabs	D11026BX80	May 2015	Pharmacy	Shashemene	Cadila pharmaceuticals PLC.	Ethiopia	107.776	2.9		0.61			0.61
121	Mebendazole	Benzolam®	100	12 tabs	8540	Oct 2013	Drug store	Shashemene	Adis Pharmaceutical Factory	Ethiopia	103.243	2	0.7	0.7			0.7
122	Mebendazole	Astazole®	100	6 tabs	092	Apr 2012	Pharmacy	Adama	Astra life care Pvt. Ltd.	India	84.62	4.1		0.49			0.49
123	Tinidazole	Tinid®	500	12 tabs	6720	Feb 2012	Pharmacy/Hospital	Adama	Adis Pharmaceutical Factory	Ethiopia	98.9246	6		0.3	0.3		0.3
124	Tinidazole	Tinidazole (generic, Eur)	500	4 tabs	42900	Mar 2015	Drug store/Health center	Adama	Remidica Ltd	Europe	98.9212	3.2		0.58			0.58
126	Albendazole	Nubend®	200	2 tabs	S6449001	Mar 2012	Drug store	Shashemene	Kopran Ltd	India	105.015	2.4		0.66			0.66
127	Tinidazole	Amtiba®	500	4 tabs	D10017BV35	Jan 2014	Drug store	Adama	Cadila pharmaceuticals PLC.	Ethiopia	116.28	4.1		0.49			0.49
128	Albendazole	Zestaval®	200	2 tabs	36229	Feb 2013	Pharmacy	Bahirdar	Remidica Ltd	Europe	111.84	2.1		0.69			0.9
129	Mebendazole	Astazole®	100	6 tabs	179	Feb 2014	Pharmacy	Addis Ababa	Astra life care Pvt. Ltd.	India	102.981	1.2	0.82				0.82
130	Albendazole	Ovis®	400	1 tabs	004	Jun 2013	Drug store	Addis Ababa	DAE HWA Pharm. Co. Ltd.	Korea	97.6425	5.6		0.34			0.34
131	Albendazole	Ovis®	400	1 tabs	905	Jun 2012	Pharmacy	Addis Ababa	DAE HWA Pharm. Co. Ltd.	Korea	101.438	9			0.204		0.204
132	Tinidazole	Astiba®	500	4 tabs	028	Apr 2013	Pharmacy	Addis Ababa	Astra life care Pvt. Ltd.	India	86.1333	5.1		0.39			0.39
133	Albendazole	Albendazole (generic)	200	2 tabs	100404	Apr 2013	Pharmacy	Addis Ababa	Green field pharmaceutical Co.Ltd	China	103.58	1.1	0.835				0.835
134	Tinidazole	Tinidazole (generic, Eur)	500	4 tabs	45434	Oct 2015	Pharmacy	Addis Ababa	Remidica Ltd	Europe	103.36	3.8		0.52			0.52
135	Albendazole	Albendazole (generic)	200	2 tabs	091128	Nove 2012	Pharmacy	Addis Ababa	Green field pharmaceutical Co.Ltd	China	96.381	4.6		0.44			0.44
136	Mebendazole	Wormin®	100	6 tabs	D11007BX80	Mar 2015	Pharmacy/Hospital	Addis Ababa	Cadila pharmaceuticals PLC.	Ethiopia	117.68	2.3		0.67			0.67
137	Tinidazole	Tinidazole (generic, Eur)	500	4 tabs	45434	Oct 2015	Pharmacy	Addis Ababa	Remidica Ltd	Europe	98.9232	2.3		0.67			0.67
138	Mebendazole	Thelmox®	100	6 tabs	37382	Jun 2013	Drug store	Addis Ababa	Remidica Ltd	Europe	99	1.1	0.835				0.835
139	Albendazole	Wormin -A®	200	2 tabs	D9008B146	Jun 2011	Whole saler	Addis Ababa	Cadila pharmaceuticals PLC.	Ethiopia	96.3795	5.4		0.36			0.36
140	Mebendazole	Wormin®	100	6 tabs	D1077BX80	Jul 2015	Drug store	Addis Ababa	Cadila pharmaceuticals PLC.	Ethiopia	98.875	1.1	0.835				0.835
141	Tinidazole	Tinidazole (generic, Eth)	500	4 tabs	044	Oct 2013	Pharmacy	Addis Ababa	RX Africa	Ethiopia	98.9234	9.2			0.1976		0.1976
142	Tinidazole	Tinidazole (generic, Eur)	500	4 tabs	45434	Oct 2015	Drug store	Addis Ababa	Remidica Ltd	Europe	99.0576	3		0.6			0.6
143	Tinidazole	Amtiba®	500	4 tabs	D10017BY35	Jan 2014	Pharmacy	Addis Ababa	Cadila pharmaceuticals PLC.	Ethiopia	120.587	3.3		0.57			0.57
144	Albendazole	Albendazole (generic)	200	2 tabs	91127	Nov 2012	Drug store	Addis Ababa	Green field pharmaceutical Co.Ltd	China	95.046	1.7	0.745				0.745
145	Mebendazole	Wormin®	100	6 tabs	D11026BX80	May 2015	Drug store/Health center	Addis Ababa	Cadila pharmaceuticals PLC.	Ethiopia	123.067	2.1		0.69			0.69
147	Tinidazole	Tinidazole (generic, Eur)	500	4 tabs	45434	Oct 2015	Drug store	Addis Ababa	Remidica Ltd	Europe	103.048	3.4		0.56			0.56
148	Mebendazole	Thelmox®	100	6 tabs	37382	Jun 2013	Pharmacy	Addis Ababa	Remidica Ltd	Europe	112.047	1.1	0.835				0.835
149	Albendazole	Bendex®	400	1 tab	KW0175	Nov 2013	Drug store	Arbaminch	CIPLA Ltd.	India	99.76	4.5		0.45			0.45
150	Tinidazole	Tinidazole (generic, Ind)	500	6 tabs	TN-910	Sep 2012	Drug store	Arbaminch	Macleods pharmaceutical Ltd.	India	103.035	5.3		0.37			0.37
151	Tinidazole	Tinid®	500	12 tabs	8776	Nov 2012	Pharmacy	Arbaminch	Adis Pharmaceutical Factory	Ethiopia	99.2258	5.7		0.33			0.33
152	Mebendazole	Benzolam®	100	12 tabs	8561	Oct 2013	Drug store	Bahirdar	Adis Pharmaceutical Factory	Ethiopia	90.512	1.9	0.715				0.715
153	Mebendazole	Wormin®	100	6 tabs	D11004BX80	Mar 2015	Pharmacy	Arbaminch	Cadila pharmaceuticals PLC.	Ethiopia	131.428	1.2	0.82				0.82
154	Mebendazole	Astazole®	100	6 tabs	107	Aug 2012	Drug store	Arbaminch	Astra life care Pvt. Ltd.	India	109.699	1	0.85				0.85
155	Tinidazole	Tinidazole (generic, Eth)	500	4 tabs	352	Nov 2013	Drug store	Arbaminch	RX Africa	Ethiopia	103.4	8			0.236		0.236
156	Tinidazole	Astiba®	500	4 tabs	027	Apr 2013	Pharmacy	Arbaminch	Astra life care Pvt. Ltd.	India	99.0533	3.5		0.55			0.55
157	Mebendazole	Benzolam®	100	12 tabs	7748	Jun 2012	Drug store	Arbaminch	Adis Pharmaceutical Factory	Ethiopia	102.489	1.4	0.79				0.79
160	Mebendazole	Benzolam®	100	12 tabs	10048	Jun 2014	Drug store	Jimma	Adis Pharmaceutical Factory	Ethiopia	118.529	1.5	0.775				0.775
161	Tinidazole	Amtiba®	500	4 tabs	D10017BY35	Jan 2014	Drug store	Jimma	Cadila pharmaceuticals PLC.	Ethiopia	107.166	3.7		0.53			0.53
162	Mebendazole	Wormin®	100	6 tabs	D11002BX80	Mar 2015	Drug store	Jimma	Cadila pharmaceuticals PLC.	Ethiopia	106.874	2.1		0.69			0.69
163	Albendazole	Ovis®	400	1 tab	905	Jun 2012	Drug store	Jimma	DAE HWA Pharm. Co. Ltd.	Korea	98.808	15.3				0.0097	0.0097
164	Mebendazole	Wormin®	100	6 tabs	D11002BX80	Mar 2015	Pharmacy	Jimma	Cadila pharmaceuticals PLC.	Ethiopia	106.915	1.7	0.745				0.745
165	Albendazole	Ovis®	400	1 tab	905	Jun 2012	Pharmacy	Jimma	DAE HWA Pharm. Co. Ltd.	Korea	99.1858	6.8			0.2744		0.2744
166	Tinidazole	Tiniba®	500	4 tabs	MK2071	Feb 2014	Drug store/Health center	Jimma	Cadila pharmaceuticals PLC.	India	107.709	7			0.268		0.268
167	Mebendazole	Astazole®	100	6 tabs	179	Feb 2014	Drug store	Jimma	Astra life care Pvt. Ltd.	India	81.194	1	0.85				0.85
168	Mebendazole	Benzolam®	100	12 tabs	10030	Jun 2014	Drug store	Jimma	Adis Pharmaceutical Factory	Ethiopia	127.792	2.2		0.68			0.68
169	Albendazole	Ovis®	400	1 tab	905	Jun 2012	Pharmacy	Jimma	DAE HWA Pharm. Co. Ltd.	Korea	100.65	12.7			0.0856		0.0856
171	Albendazole	Ovis®	400	1 tab	0004	Jun 2013	Pharmacy	Jimma	DAE HWA Pharm. Co. Ltd.	Korea	98.2875	4.7		0.43			0.43
172	Mebendazole	Thelmox®	100	6 tabs	34913	Oct 2012	Whole saler	Jimma	Remidica Ltd	Europe	115.937	2.9		0.61			0.61
173	Mebendazole	Benzolam®	100	12 tabs	9973	Jun 2014	Drug store	Jimma	Adis Pharmaceutical Factory	Ethiopia	121.649	2.2		0.68			0.68
174	Mebendazole	Wormin®	100	6 tabs	D11017BX80	Mar 2015	Pharmacy	Jimma	Cadila pharmaceuticals PLC.	Ethiopia	116.329	2.5		0.65			0.65
175	Mebendazole	Benzolam®	100	12 tabs	10030	Jun 2014	Pharmacy	Jimma	Adis Pharmaceutical Factory	Ethiopia	105.16	2.9		0.61			0.61
176	Mebendazole	Wormin®	100	6 tabs	D11022BX80	May 2015	Drug store	Adama	Cadila pharmaceuticals PLC.	Ethiopia	107.489	1.9	0.715				0.715
177	Tinidazole	Amtiba®	500	4 tabs	D10019BY35	Jan 2014	Pharmacy	Jimma	Cadila pharmaceuticals PLC.	Ethiopia	115.406	4.5		0.45			0.45
178	Mebendazole	Benzolam®	100	12 tabs	10049	Jun 2014	Drug store	Nekemte	Adis Pharmaceutical Factory	Ethiopia	107.038	1.9	0.715				0.715
179	Tinidazole	Tinid®	500	12 tabs	6846	Feb 2012	Pharmacy/Hospital	Assosa	Adis Pharmaceutical Factory	Ethiopia	98.9662	6.9			0.2712		0.2712
180	Mebendazole	Astazole®	100	6 tabs	112	Nov 2012	Pharmacy/Hospital	Assosa	Astra life care Pvt. Ltd.	India	92.9493	1.3	0.805				0.805
181	Tinidazole	Tiniba®	500	4 tabs	MK2073	Feb 2014	Drug store	Nekemte	Cadila pharmaceuticals PLC.	India	107.174	2.7		0.63			0.63
182	Albendazole	Benzole®	200	2 tabs	1772	Jun 2012	Pharmacy	Nekemte	Flamingo pharmaceutical Ltd.	India	104.19	1.7	0.745				0.745
183	Albendazole	Albendazole (generic)	200	2 tabs	091127	Nov 2012	Pharmacy/Hospital	Assosa	Green field pharmaceutical Co.Ltd	China	97.025	3.7		0.53			0.53
184	Tinidazole	Amtiba®	500	4 tabs	D10020BY35	Jan 2014	Drug store	Assosa	Cadila pharmaceuticals PLC.	Ethiopia	115.389	3.3		0.57			0.57
185	Mebendazole	Wormin®	100	6 tabs	D1022BX80	May 2015	Drug store	Assosa area	Cadila pharmaceuticals PLC.	Ethiopia	100.918	2.4		0.66			0.66
186	Tinidazole	Tiniba®	500	4 tabs	MK2072	Feb 2014	Drug store	Assosa area	Cadila pharmaceuticals PLC.	India	103.057	6		0.3	0.3		0.3
187	Mebendazole	Astazole®	100	6 tabs	108	Aug 2012	Drug store	Assosa	Astra life care Pvt. Ltd.	India	92.803	1.2	0.82				0.82
188	Tinidazole	Tinid®	500	12 tabs	6846	Feb 2012	Pharmacy/Hospital	Assosa	Adis Pharmaceutical Factory	Ethiopia	106.981	3.4		0.56			0.56
189	Tinidazole	Amtiba®	500	4 tabs	D10019BY35	Jan 2014	Pharmacy	Assosa area	Cadila pharmaceuticals PLC.	Ethiopia	107.163	3.9		0.51			0.51
192	Mebendazole	Wormin®	100	6 tabs	D11017BX80	Mar 2015	Pharmacy	Nekemte	Cadila pharmaceuticals PLC.	Ethiopia	106.921	1.7	0.745				0.745
193	Tinidazole	Tinidazole (generic, Eur)	500	4 tabs	46973	Mar 2016	Pharmacy	Nekemte	Remidica Ltd	Europe	98.8766	3.2		0.58			0.58
213	Albendazole	Benzole®	200	2 tabs	905	Jun 2012	Pharmacy	Mekele	Flamingo pharmaceutical Ltd.	India	99.5214	11.8			0.1144		0.1144
214	Albendazole	Almenth®	200	2 tabs	B1050002	Jun 2013	Drug store	Mekele	Jorrent Pharmaceutical Ltd	India	96.3292	2	0.7	0.7			0.7
215	Tinidazole	Tinidazole (generic, Eur)	500	4 tabs	42900	Mar 2015	Drug store	Mekele	Remidica Ltd	Europe	99.0526	4.4		0.46			0.46
216	Mebendazole	Benzolam®	100	12 tabs	8511	Oct 2013	Drug store	Mekele	Adis Pharmaceutical Factory	Ethiopia	68.5645	1.6	0.76				0.76
217	Tinidazole	Tinidazole (generic, Eth)	500	4 tabs	323	Oct 2013	Drug store	Mekele	RX Africa	Ethiopia	103.362	11			0.14		0.14
218	Mebendazole	Wormin®	100	6 tabs	09010BX80	Jan 2013	Pharmacy	Mekele	Cadila pharmaceuticals PLC.	Ethiopia	99.4767	1	0.85				0.85
219	Tinidazole	Tinidazole (generic, Eth)	500	4 tabs	326	Oct 2013	Drug store	Mekele	RX Africa	Ethiopia	99.054	8.2			0.2296		0.2296
220	Tinidazole	Tiniba®	500	4tabs	MK1511	Jan 2014	Pharmacy	Bahirdar	Cadila pharmaceuticals PLC.	India	111.979	6.8			0.2744		0.2744
221	Tinidazole	Tiniba®	500	4 tabs	MK2065	Jan 2014	Drug store	Bahirdar	Cadila pharmaceuticals PLC.	India	107.668	3.2		0.58			0.58
222	Mebendazole	Thelmox®	100	6 tabs	37382	May 2013	Drug store	Bahirdar	Remidica Ltd	Europe	102.203	1.6	0.76				0.76
223	Mebendazole	Astazole®	100	6 tabs	179	Feb 2014	Whole saler	Bahirdar	Astra life care Pvt. Ltd.	India	102.429	0.9	0.865				0.865
224	Tinidazole	Amtiba®	500	4 tabs	D10020BY35	Jan 2014	Pharmacy	Mekele	Cadila pharmaceuticals PLC.	Ethiopia	99.0566	3.2		0.58			0.58
225	Mebendazole	Benzolam®	100	12 tabs	10795	Mar 2015	Drug store	Bahirdar	Adis Pharmaceutical Factory	Ethiopia	86.1748	3		0.6			0.6
226	Albendazole	Zentel®	400	10 tabs	P189	Jul 2013	Drug store	Bahirdar	Gloxosmithkine pharmaceutical	India	94.2709	2.8		0.62			0.62

## Sheet: d-Dissolution
Sample code	Product	Brand/generic	Strength (mg)	Number of unit/tabslets per strip/package	Batch No.	Expiry date	Premise/supply chain	Place of collection	Manufacturer	Country of origin	Dissolution	d-Dissolution (75-100%Release)	d-Dissolution (50-75%Release)	d-Dissolution (40-50%Release)	d-Dissolution (125-100%lc)	d-Dissolution
094	Mebendazole	Wormin®	100	6 tabs	011019BX80	Mar 2015	Pharmacy	Hawasa	Cadila pharmaceuticals PLC.	Ethiopia	NA
096	Albendazole	Ovis®	400	1 tab	905	June 2012	Drug store	Hawasa	DAE HWA Pharm. Co. Ltd.	Korea	85.5667	0.805667				0.805667
097	Mebendazole	Benzolam®	100	12 tabs	8540	Oct 2013	Pharmacy	Bahirdar	Adis Pharmaceutical Factory	Ethiopia	NA
098	Tinidazole	Amtiba®	500	4 tabs	D10015BY35	Jan 2014	Drug store	Hawasa	Cadila pharmaceuticals PLC.	Ethiopia	95.17	0.9017				0.9017
099	Tinidazole	Tiniba®	500	4 tabs	MK2067	Feb 2014	Pharmacy	Hawasa	Cadila pharmaceuticals PLC.	India	82.67	0.7767				0.7767
100	Albendazole	Ovis®	400	1 tabs	905	June 2012	Drug store	Adama	DAE HWA Pharm. Co. Ltd.	Korea	87.909	0.82909				0.82909
101	Tinidazole	Tinidazole (generic, Eur)	500	4 tabs	45434	Oct 2015	Drug store	Adama	Remidica Ltd	Europe	72.753		0.75506			0.75506
102	Mebendazole	Benzolam®	100	12 tabs	9212	Jan 2014	Pharmacy	Adama	Adis Pharmaceutical Factory	Ethiopia	NA
103	Mebendazole	Wormin®	100	6 tabs	D11025BX80	May 2015	Drug store	Adama	Cadila pharmaceuticals PLC.	Ethiopia	NA
104	Albendazole	Bendex®	400	1 tabs	KW0175	Nov 2013	Drug store	Adama	CIPLA Ltd.	India	NA
105	Tinidazole	Tinid®	500	12 tabs	8776	Nov 2012	Whole saler	Hawasa	Adis Pharmaceutical Factory	Ethiopia	94.116	0.89116				0.89116
106	Albendazole	Albendazole (generic)	200	2 tabs	100404	Dec 2013	Pharmacy	Bahirdar	Green field pharmaceutical Co.Ltd	China	61.05		0.521			0.521
107	Mebendazole	Benzolam®	100	12 tabs	10048	June 2014	Whole saler	Hawasa	Adis Pharmaceutical Factory	Ethiopia	NA
108	Mebendazole	Mebez®	100	6 tabs	MB2T1002	Jan 2013	Pharmacy	Hawasa	Ttering Lab ST. sipcot indistrial Co	India	NA
109	Mebendazole	Thelmox®	100	6 tabs	37381	June 2013	Drug store	Adama	Remidica Ltd	Europe	NA
110	Tinidazole	Tinidazole (generic, Eur)	500	4 tabs	45433	Oct 2015	Pharmacy	Adama	Remidica Ltd	Europe	83.287	0.78287				0.78287
111	Tinidazole	Tiniba®	500	4 tabs	MK2673	Feb 2014	Drug store	Adama	Cadila pharmaceuticals PLC.	India	78.719	0.73719				0.73719
112	Albendazole	Bendex®	400	1 tab	KW0175	Nov 2013	Pharmacy	Adama	CIPLA Ltd.	India	NA
113	Tinidazole	Tinidazole (generic, Ind)	500	6 tabs	TN-913	Sep 2012	Drug store	Adama	Macleods pharmaceutical Ltd.	India	NA
114	Mebendazole	Benzolam®	100	12 tabs	8461	Oct 2013	Drug store	Adama	Adis Pharmaceutical Factory	Ethiopia	NA
115	Tinidazole	Tinidazole (generic, Eth)	500	4 tabs	224	Feb2013	Drug store	Shashemene	RX Africa	Ethiopia	101.61				0.9339	0.9339
116	Albendazole	Albendazole (generic)	200	2 tabs	091128	Nove 2012	Pharmacy/Hospital	Addis Ababa	Green field pharmaceutical Co.Ltd	China	67.15		0.643			0.643
117	Tinidazole	Astiba®	500	4 tabs	027	Apr 2013	Drug store	Adama	Astra life care Pvt. Ltd.	India	97.58	0.9258				0.9258
118	Mebendazole	Mebepharm®	100	6 tabs	9040503	Apr 2012	Drug store	Adama	Epharm	Ethiopia	NA
119	Albendazole	Ovis®	400	1 tabs	905	June 2012	Drug store	Bahirdar	DAE HWA Pharm. Co. Ltd.	Korea	81.353	0.76353				0.76353
120	Mebendazole	Wormin®	100	6 tabs	D11026BX80	May 2015	Pharmacy	Shashemene	Cadila pharmaceuticals PLC.	Ethiopia	NA
121	Mebendazole	Benzolam®	100	12 tabs	8540	Oct 2013	Drug store	Shashemene	Adis Pharmaceutical Factory	Ethiopia	NA
122	Mebendazole	Astazole®	100	6 tabs	092	Apr 2012	Pharmacy	Adama	Astra life care Pvt. Ltd.	India	NA
123	Tinidazole	Tinid®	500	12 tabs	6720	Feb 2012	Pharmacy/Hospital	Adama	Adis Pharmaceutical Factory	Ethiopia	95.47	0.9047				0.9047
124	Tinidazole	Tinidazole (generic, Eur)	500	4 tabs	42900	Mar 2015	Drug store/Health center	Adama	Remidica Ltd	Europe	82.696	0.77696				0.77696
126	Albendazole	Nubend®	200	2 tabs	S6449001	Mar 2012	Drug store	Shashemene	Kopran Ltd	India	NA
127	Tinidazole	Amtiba®	500	4 tabs	D10017BV35	Jan 2014	Drug store	Adama	Cadila pharmaceuticals PLC.	Ethiopia	97.99	0.9299				0.9299
128	Albendazole	Zestaval®	200	2 tabs	36229	Feb 2013	Pharmacy	Bahirdar	Remidica Ltd	Europe	NA
129	Mebendazole	Astazole®	100	6 tabs	179	Feb 2014	Pharmacy	Addis Ababa	Astra life care Pvt. Ltd.	India	NA
130	Albendazole	Ovis®	400	1 tabs	004	Jun 2013	Drug store	Addis Ababa	DAE HWA Pharm. Co. Ltd.	Korea	87.52	0.8252				0.8252
131	Albendazole	Ovis®	400	1 tabs	905	Jun 2012	Pharmacy	Addis Ababa	DAE HWA Pharm. Co. Ltd.	Korea	86.859	0.81859				0.81859
132	Tinidazole	Astiba®	500	4 tabs	028	Apr 2013	Pharmacy	Addis Ababa	Astra life care Pvt. Ltd.	India	96.29	0.9129				0.9129
133	Albendazole	Albendazole (generic)	200	2 tabs	100404	Apr 2013	Pharmacy	Addis Ababa	Green field pharmaceutical Co.Ltd	China	63.725		0.5745			0.5745
134	Tinidazole	Tinidazole (generic, Eur)	500	4 tabs	45434	Oct 2015	Pharmacy	Addis Ababa	Remidica Ltd	Europe	77.526	0.72526				0.72526
135	Albendazole	Albendazole (generic)	200	2 tabs	091128	Nove 2012	Pharmacy	Addis Ababa	Green field pharmaceutical Co.Ltd	China	70.433		0.70866			0.70866
136	Mebendazole	Wormin®	100	6 tabs	D11007BX80	Mar 2015	Pharmacy/Hospital	Addis Ababa	Cadila pharmaceuticals PLC.	Ethiopia	NA
137	Tinidazole	Tinidazole (generic, Eur)	500	4 tabs	45434	Oct 2015	Pharmacy	Addis Ababa	Remidica Ltd	Europe	79.731	0.74731				0.74731
138	Mebendazole	Thelmox®	100	6 tabs	37382	Jun 2013	Drug store	Addis Ababa	Remidica Ltd	Europe	NA
139	Albendazole	Wormin -A®	200	2 tabs	D9008B146	Jun 2011	Whole saler	Addis Ababa	Cadila pharmaceuticals PLC.	Ethiopia	85.401	0.80401				0.80401
140	Mebendazole	Wormin®	100	6 tabs	D1077BX80	Jul 2015	Drug store	Addis Ababa	Cadila pharmaceuticals PLC.	Ethiopia	NA
141	Tinidazole	Tinidazole (generic, Eth)	500	4 tabs	044	Oct 2013	Pharmacy	Addis Ababa	RX Africa	Ethiopia	100.076				0.94924	0.94924
142	Tinidazole	Tinidazole (generic, Eur)	500	4 tabs	45434	Oct 2015	Drug store	Addis Ababa	Remidica Ltd	Europe	78.719	0.73719				0.73719
143	Tinidazole	Amtiba®	500	4 tabs	D10017BY35	Jan 2014	Pharmacy	Addis Ababa	Cadila pharmaceuticals PLC.	Ethiopia	97.99	0.9299				0.9299
144	Albendazole	Albendazole (generic)	200	2 tabs	91127	Nov 2012	Drug store	Addis Ababa	Green field pharmaceutical Co.Ltd	China	62.983		0.55966			0.55966
145	Mebendazole	Wormin®	100	6 tabs	D11026BX80	May 2015	Drug store/Health center	Addis Ababa	Cadila pharmaceuticals PLC.	Ethiopia	NA
147	Tinidazole	Tinidazole (generic, Eur)	500	4 tabs	45434	Oct 2015	Drug store	Addis Ababa	Remidica Ltd	Europe	71.993		0.73986			0.73986
148	Mebendazole	Thelmox®	100	6 tabs	37382	Jun 2013	Pharmacy	Addis Ababa	Remidica Ltd	Europe	NA
149	Albendazole	Bendex®	400	1 tab	KW0175	Nov 2013	Drug store	Arbaminch	CIPLA Ltd.	India	NA
150	Tinidazole	Tinidazole (generic, Ind)	500	6 tabs	TN-910	Sep 2012	Drug store	Arbaminch	Macleods pharmaceutical Ltd.	India	104.282				0.90718	0.90718
151	Tinidazole	Tinid®	500	12 tabs	8776	Nov 2012	Pharmacy	Arbaminch	Adis Pharmaceutical Factory	Ethiopia	94.116	0.89116				0.89116
152	Mebendazole	Benzolam®	100	12 tabs	8561	Oct 2013	Drug store	Bahirdar	Adis Pharmaceutical Factory	Ethiopia	NA
153	Mebendazole	Wormin®	100	6 tabs	D11004BX80	Mar 2015	Pharmacy	Arbaminch	Cadila pharmaceuticals PLC.	Ethiopia	NA
154	Mebendazole	Astazole®	100	6 tabs	107	Aug 2012	Drug store	Arbaminch	Astra life care Pvt. Ltd.	India	NA
155	Tinidazole	Tinidazole (generic, Eth)	500	4 tabs	352	Nov 2013	Drug store	Arbaminch	RX Africa	Ethiopia	101.55				0.9345	0.9345
156	Tinidazole	Astiba®	500	4 tabs	027	Apr 2013	Pharmacy	Arbaminch	Astra life care Pvt. Ltd.	India	97.58	0.9258				0.9258
157	Mebendazole	Benzolam®	100	12 tabs	7748	Jun 2012	Drug store	Arbaminch	Adis Pharmaceutical Factory	Ethiopia	NA
160	Mebendazole	Benzolam®	100	12 tabs	10048	Jun 2014	Drug store	Jimma	Adis Pharmaceutical Factory	Ethiopia	NA
161	Tinidazole	Amtiba®	500	4 tabs	D10017BY35	Jan 2014	Drug store	Jimma	Cadila pharmaceuticals PLC.	Ethiopia	97.99	0.9299				0.9299
162	Mebendazole	Wormin®	100	6 tabs	D11002BX80	Mar 2015	Drug store	Jimma	Cadila pharmaceuticals PLC.	Ethiopia	NA
163	Albendazole	Ovis®	400	1 tab	905	Jun 2012	Drug store	Jimma	DAE HWA Pharm. Co. Ltd.	Korea	87.792	0.82792				0.82792
164	Mebendazole	Wormin®	100	6 tabs	D11002BX80	Mar 2015	Pharmacy	Jimma	Cadila pharmaceuticals PLC.	Ethiopia	NA
165	Albendazole	Ovis®	400	1 tab	905	Jun 2012	Pharmacy	Jimma	DAE HWA Pharm. Co. Ltd.	Korea	86.754	0.81754				0.81754
166	Tinidazole	Tiniba®	500	4 tabs	MK2071	Feb 2014	Drug store/Health center	Jimma	Cadila pharmaceuticals PLC.	India	81.66	0.7666				0.7666
167	Mebendazole	Astazole®	100	6 tabs	179	Feb 2014	Drug store	Jimma	Astra life care Pvt. Ltd.	India	NA
168	Mebendazole	Benzolam®	100	12 tabs	10030	Jun 2014	Drug store	Jimma	Adis Pharmaceutical Factory	Ethiopia	NA
169	Albendazole	Ovis®	400	1 tab	905	Jun 2012	Pharmacy	Jimma	DAE HWA Pharm. Co. Ltd.	Korea	79.65	0.7465				0.7465
171	Albendazole	Ovis®	400	1 tab	0004	Jun 2013	Pharmacy	Jimma	DAE HWA Pharm. Co. Ltd.	Korea	87.52	0.8252				0.8252
172	Mebendazole	Thelmox®	100	6 tabs	34913	Oct 2012	Whole saler	Jimma	Remidica Ltd	Europe	NA
173	Mebendazole	Benzolam®	100	12 tabs	9973	Jun 2014	Drug store	Jimma	Adis Pharmaceutical Factory	Ethiopia	NA
174	Mebendazole	Wormin®	100	6 tabs	D11017BX80	Mar 2015	Pharmacy	Jimma	Cadila pharmaceuticals PLC.	Ethiopia	NA
175	Mebendazole	Benzolam®	100	12 tabs	10030	Jun 2014	Pharmacy	Jimma	Adis Pharmaceutical Factory	Ethiopia	NA
176	Mebendazole	Wormin®	100	6 tabs	D11022BX80	May 2015	Drug store	Adama	Cadila pharmaceuticals PLC.	Ethiopia	NA
177	Tinidazole	Amtiba®	500	4 tabs	D10019BY35	Jan 2014	Pharmacy	Jimma	Cadila pharmaceuticals PLC.	Ethiopia	97.21	0.9221				0.9221
178	Mebendazole	Benzolam®	100	12 tabs	10049	Jun 2014	Drug store	Nekemte	Adis Pharmaceutical Factory	Ethiopia	NA
179	Tinidazole	Tinid®	500	12 tabs	6846	Feb 2012	Pharmacy/Hospital	Assosa	Adis Pharmaceutical Factory	Ethiopia	96.526	0.91526				0.91526
180	Mebendazole	Astazole®	100	6 tabs	112	Nov 2012	Pharmacy/Hospital	Assosa	Astra life care Pvt. Ltd.	India	NA
181	Tinidazole	Tiniba®	500	4 tabs	MK2073	Feb 2014	Drug store	Nekemte	Cadila pharmaceuticals PLC.	India	77.996	0.72996				0.72996
182	Albendazole	Benzole®	200	2 tabs	1772	Jun 2012	Pharmacy	Nekemte	Flamingo pharmaceutical Ltd.	India	88.5	0.835				0.835
183	Albendazole	Albendazole (generic)	200	2 tabs	091127	Nov 2012	Pharmacy/Hospital	Assosa	Green field pharmaceutical Co.Ltd	China	56.65		0.433			0.433
184	Tinidazole	Amtiba®	500	4 tabs	D10020BY35	Jan 2014	Drug store	Assosa	Cadila pharmaceuticals PLC.	Ethiopia	97.41	0.9241				0.9241
185	Mebendazole	Wormin®	100	6 tabs	D1022BX80	May 2015	Drug store	Assosa area	Cadila pharmaceuticals PLC.	Ethiopia	NA
186	Tinidazole	Tiniba®	500	4 tabs	MK2072	Feb 2014	Drug store	Assosa area	Cadila pharmaceuticals PLC.	India	82.55	0.7755				0.7755
187	Mebendazole	Astazole®	100	6 tabs	108	Aug 2012	Drug store	Assosa	Astra life care Pvt. Ltd.	India	NA
188	Tinidazole	Tinid®	500	12 tabs	6846	Feb 2012	Pharmacy/Hospital	Assosa	Adis Pharmaceutical Factory	Ethiopia	97.04	0.9204				0.9204
189	Tinidazole	Amtiba®	500	4 tabs	D10019BY35	Jan 2014	Pharmacy	Assosa area	Cadila pharmaceuticals PLC.	Ethiopia	97.21	0.9221				0.9221
192	Mebendazole	Wormin®	100	6 tabs	D11017BX80	Mar 2015	Pharmacy	Nekemte	Cadila pharmaceuticals PLC.	Ethiopia	NA
193	Tinidazole	Tinidazole (generic, Eur)	500	4 tabs	46973	Mar 2016	Pharmacy	Nekemte	Remidica Ltd	Europe	88.982	0.83982				0.83982
213	Albendazole	Benzole®	200	2 tabs	905	Jun 2012	Pharmacy	Mekele	Flamingo pharmaceutical Ltd.	India	88.344	0.83344				0.83344
214	Albendazole	Almenth®	200	2 tabs	B1050002	Jun 2013	Drug store	Mekele	Jorrent Pharmaceutical Ltd	India	NA
215	Tinidazole	Tinidazole (generic, Eur)	500	4 tabs	42900	Mar 2015	Drug store	Mekele	Remidica Ltd	Europe	92.784	0.87784				0.87784
216	Mebendazole	Benzolam®	100	12 tabs	8511	Oct 2013	Drug store	Mekele	Adis Pharmaceutical Factory	Ethiopia	NA
217	Tinidazole	Tinidazole (generic, Eth)	500	4 tabs	323	Oct 2013	Drug store	Mekele	RX Africa	Ethiopia	98.389	0.93389				0.93389
218	Mebendazole	Wormin®	100	6 tabs	09010BX80	Jan 2013	Pharmacy	Mekele	Cadila pharmaceuticals PLC.	Ethiopia	NA
219	Tinidazole	Tinidazole (generic, Eth)	500	4 tabs	326	Oct 2013	Drug store	Mekele	RX Africa	Ethiopia	94.52	0.8952				0.8952
220	Tinidazole	Tiniba®	500	4tabs	MK1511	Jan 2014	Pharmacy	Bahirdar	Cadila pharmaceuticals PLC.	India	98.533	0.93533				0.93533
221	Tinidazole	Tiniba®	500	4 tabs	MK2065	Jan 2014	Drug store	Bahirdar	Cadila pharmaceuticals PLC.	India	93.399	0.88399				0.88399
222	Mebendazole	Thelmox®	100	6 tabs	37382	May 2013	Drug store	Bahirdar	Remidica Ltd	Europe	NA
223	Mebendazole	Astazole®	100	6 tabs	179	Feb 2014	Whole saler	Bahirdar	Astra life care Pvt. Ltd.	India	NA
224	Tinidazole	Amtiba®	500	4 tabs	D10020BY35	Jan 2014	Pharmacy	Mekele	Cadila pharmaceuticals PLC.	Ethiopia	99.853	0.94853				0.94853
225	Mebendazole	Benzolam®	100	12 tabs	10795	Mar 2015	Drug store	Bahirdar	Adis Pharmaceutical Factory	Ethiopia	NA
226	Albendazole	Zentel®	400	10 tabs	P189	Jul 2013	Drug store	Bahirdar	Gloxosmithkine pharmaceutical	India	40.124			0.01372		0.01372

## Sheet: D-global
Sample code	Product	Brand/generic	Strength (mg)	Number of unit/tabslets per strip/package	Batch No.	Expiry date	Premise/supply chain	Place of collection	Manufacturer	Country of origin	d-Assay	d-Dosage uniformity	d-Dissolution	d-Identity	Product	D-global	Quality, Linguistic evaluation
094	Mebendazole	Wormin®	100	6 tabs	011019BX80	Mar 2015	Pharmacy	Hawasa	Cadila pharmaceuticals PLC.	Ethiopia	0.973	0.76		1	0.700087	0.931173	Excellent
096	Albendazole	Ovis®	400	1 tab	905	June 2012	Drug store	Hawasa	DAE HWA Pharm. Co. Ltd.	Korea	0.7606	0.284	0.805667	1	0.0811145	0.698485	Acceptable
097	Mebendazole	Benzolam®	100	12 tabs	8540	Oct 2013	Pharmacy	Bahirdar	Adis Pharmaceutical Factory	Ethiopia	0.44	0.7		1	0.0596288	0.568972	Low
098	Tinidazole	Amtiba®	500	4 tabs	D10015BY35	Jan 2014	Drug store	Hawasa	Cadila pharmaceuticals PLC.	Ethiopia	0.7699	0.4	0.9017	1	0.148418	0.761449	Acceptable
099	Tinidazole	Tiniba®	500	4 tabs	MK2067	Feb 2014	Pharmacy	Hawasa	Cadila pharmaceuticals PLC.	India	0.7699	0.73	0.7767	1	0.200971	0.795147	Acceptable
100	Albendazole	Ovis®	400	1 tabs	905	June 2012	Drug store	Adama	DAE HWA Pharm. Co. Ltd.	Korea	0.9145	0.1336	0.82909	1	0.0702362	0.684263	Low
101	Tinidazole	Tinidazole (generic, Eur)	500	4 tabs	45434	Oct 2015	Drug store	Adama	Remidica Ltd	Europe	0.8992	0.6	0.75506	1	0.248704	0.819727	Good
102	Mebendazole	Benzolam®	100	12 tabs	9212	Jan 2014	Pharmacy	Adama	Adis Pharmaceutical Factory	Ethiopia	0.6902	0.68		1	0.22358	0.741117	Acceptable
103	Mebendazole	Wormin®	100	6 tabs	D11025BX80	May 2015	Drug store	Adama	Cadila pharmaceuticals PLC.	Ethiopia	0.9814	0.865		1	0.817625	0.96053	Excellent
104	Albendazole	Bendex®	400	1 tabs	KW0175	Nov 2013	Drug store	Adama	CIPLA Ltd.	India	1	0.64		1	0.64	0.91461	Excellent
105	Tinidazole	Tinid®	500	12 tabs	8776	Nov 2012	Whole saler	Hawasa	Adis Pharmaceutical Factory	Ethiopia	0.8425	0.2904	0.89116	1	0.137917	0.753509	Acceptable
106	Albendazole	Albendazole (generic)	200	2 tabs	100404	Dec 2013	Pharmacy	Bahirdar	Green field pharmaceutical Co.Ltd	China	1	0.76	0.521	1	0.206295	0.798123	Acceptable
107	Mebendazole	Benzolam®	100	12 tabs	10048	June 2014	Whole saler	Hawasa	Adis Pharmaceutical Factory	Ethiopia	0.25824	0.7		1	0.012055	0.41327	Low
108	Mebendazole	Mebez®	100	6 tabs	MB2T1002	Jan 2013	Pharmacy	Hawasa	Ttering Lab ST. sipcot indistrial Co	India	0.527	0.865		1	0.126604	0.661439	Low
109	Mebendazole	Thelmox®	100	6 tabs	37381	June 2013	Drug store	Adama	Remidica Ltd	Europe	0.9823	0.79		1	0.748789	0.943782	Excellent
110	Tinidazole	Tinidazole (generic, Eur)	500	4 tabs	45433	Oct 2015	Pharmacy	Adama	Remidica Ltd	Europe	0.9715	0.48	0.78287	1	0.269742	0.829291	Good
111	Tinidazole	Tiniba®	500	4 tabs	MK2673	Feb 2014	Drug store	Adama	Cadila pharmaceuticals PLC.	India	0.7699	0.4	0.73719	1	0.0992023	0.718863	Acceptable
112	Albendazole	Bendex®	400	1 tab	KW0175	Nov 2013	Pharmacy	Adama	CIPLA Ltd.	India	0.6428	0.43		1	0.114208	0.647947	Low
113	Tinidazole	Tinidazole (generic, Ind)	500	6 tabs	TN-913	Sep 2012	Drug store	Adama	Macleods pharmaceutical Ltd.	India	0.7699	0.2648		1	0.120843	0.655306	Low
114	Mebendazole	Benzolam®	100	12 tabs	8461	Oct 2013	Drug store	Adama	Adis Pharmaceutical Factory	Ethiopia	0.698	0.68		1	0.231247	0.746131	Acceptable
115	Tinidazole	Tinidazole (generic, Eth)	500	4 tabs	224	Feb2013	Drug store	Shashemene	RX Africa	Ethiopia	0.6606	0.2584	0.9339	1	0.0649694	0.676686	Low
116	Albendazole	Albendazole (generic)	200	2 tabs	091128	Nove 2012	Pharmacy/Hospital	Addis Ababa	Green field pharmaceutical Co.Ltd	China	0.9031	0.67	0.643	1	0.204035	0.796868	Acceptable
117	Tinidazole	Astiba®	500	4 tabs	027	Apr 2013	Drug store	Adama	Astra life care Pvt. Ltd.	India	0.9715	0.69	0.9258	1	0.542265	0.916284	Excellent
118	Mebendazole	Mebepharm®	100	6 tabs	9040503	Apr 2012	Drug store	Adama	Epharm	Ethiopia	0.4786	0.52		1	0.0570061	0.563877	Low
119	Albendazole	Ovis®	400	1 tabs	905	June 2012	Drug store	Bahirdar	DAE HWA Pharm. Co. Ltd.	Korea	0.9349	0.008	0.76353	1	0.00381099	0.451267	Low
120	Mebendazole	Wormin®	100	6 tabs	D11026BX80	May 2015	Pharmacy	Shashemene	Cadila pharmaceuticals PLC.	Ethiopia	0.7762	0.61		1	0.285266	0.778126	Acceptable
121	Mebendazole	Benzolam®	100	12 tabs	8540	Oct 2013	Drug store	Shashemene	Adis Pharmaceutical Factory	Ethiopia	0.9118	0.7		1	0.530636	0.880966	Good
122	Mebendazole	Astazole®	100	6 tabs	092	Apr 2012	Pharmacy	Adama	Astra life care Pvt. Ltd.	India	0.5878	0.49		1	0.0995141	0.630343	Low
123	Tinidazole	Tinid®	500	12 tabs	6720	Feb 2012	Pharmacy/Hospital	Adama	Adis Pharmaceutical Factory	Ethiopia	0.8992	0.3	0.9047	1	0.178525	0.781808	Acceptable
124	Tinidazole	Tinidazole (generic, Eur)	500	4 tabs	42900	Mar 2015	Drug store/Health center	Adama	Remidica Ltd	Europe	0.8992	0.58	0.77696	1	0.254562	0.822457	Good
126	Albendazole	Nubend®	200	2 tabs	S6449001	Mar 2012	Drug store	Shashemene	Kopran Ltd	India	0.8788	0.66		1	0.447934	0.87472	Good
127	Tinidazole	Amtiba®	500	4 tabs	D10017BV35	Jan 2014	Drug store	Adama	Cadila pharmaceuticals PLC.	Ethiopia	0.5744	0.49	0.9299	1	0.0802993	0.697478	Acceptable
128	Albendazole	Zestaval®	200	2 tabs	36229	Feb 2013	Pharmacy	Bahirdar	Remidica Ltd	Europe	0.6806	0.9		1	0.283739	0.777291	Acceptable
129	Mebendazole	Astazole®	100	6 tabs	179	Feb 2014	Pharmacy	Addis Ababa	Astra life care Pvt. Ltd.	India	0.9202	0.82		1	0.638941	0.914307	Excellent
130	Albendazole	Ovis®	400	1 tabs	004	Jun 2013	Drug store	Addis Ababa	DAE HWA Pharm. Co. Ltd.	Korea	0.9022	0.34	0.8252	1	0.170022	0.776376	Acceptable
131	Albendazole	Ovis®	400	1 tabs	905	Jun 2012	Pharmacy	Addis Ababa	DAE HWA Pharm. Co. Ltd.	Korea	0.9928	0.204	0.81859	1	0.133767	0.750227	Acceptable
132	Tinidazole	Astiba®	500	4 tabs	028	Apr 2013	Pharmacy	Addis Ababa	Astra life care Pvt. Ltd.	India	0.6226	0.39	0.9129	1	0.0784401	0.695147	Acceptable
133	Albendazole	Albendazole (generic)	200	2 tabs	100404	Apr 2013	Pharmacy	Addis Ababa	Green field pharmaceutical Co.Ltd	China	0.9286	0.835	0.5745	1	0.220675	0.805843	Good
134	Tinidazole	Tinidazole (generic, Eur)	500	4 tabs	45434	Oct 2015	Pharmacy	Addis Ababa	Remidica Ltd	Europe	0.8992	0.52	0.72526	1	0.198866	0.793952	Acceptable
135	Albendazole	Albendazole (generic)	200	2 tabs	091128	Nove 2012	Pharmacy	Addis Ababa	Green field pharmaceutical Co.Ltd	China	0.8647	0.44	0.70866	1	0.142865	0.757312	Acceptable
136	Mebendazole	Wormin®	100	6 tabs	D11007BX80	Mar 2015	Pharmacy/Hospital	Addis Ababa	Cadila pharmaceuticals PLC.	Ethiopia	0.5536	0.67		1	0.113674	0.64734	Low
137	Tinidazole	Tinidazole (generic, Eur)	500	4 tabs	45434	Oct 2015	Pharmacy	Addis Ababa	Remidica Ltd	Europe	0.8992	0.67	0.74731	1	0.272048	0.8303	Good
138	Mebendazole	Thelmox®	100	6 tabs	37382	Jun 2013	Drug store	Addis Ababa	Remidica Ltd	Europe	0.9616	0.835		1	0.742454	0.94218	Excellent
139	Albendazole	Wormin -A®	200	2 tabs	D9008B146	Jun 2011	Whole saler	Addis Ababa	Cadila pharmaceuticals PLC.	Ethiopia	0.7612	0.36	0.80401	1	0.102641	0.722371	Acceptable
140	Mebendazole	Wormin®	100	6 tabs	D1077BX80	Jul 2015	Drug store	Addis Ababa	Cadila pharmaceuticals PLC.	Ethiopia	0.9571	0.835		1	0.73208	0.939532	Excellent
141	Tinidazole	Tinidazole (generic, Eth)	500	4 tabs	044	Oct 2013	Pharmacy	Addis Ababa	RX Africa	Ethiopia	0.8992	0.1976	0.94924	1	0.129452	0.746721	Acceptable
142	Tinidazole	Tinidazole (generic, Eur)	500	4 tabs	45434	Oct 2015	Drug store	Addis Ababa	Remidica Ltd	Europe	0.9715	0.6	0.73719	1	0.298978	0.841572	Good
143	Tinidazole	Amtiba®	500	4 tabs	D10017BY35	Jan 2014	Pharmacy	Addis Ababa	Cadila pharmaceuticals PLC.	Ethiopia	0.4882	0.57	0.9299	1	0.057351	0.664735	Low
144	Albendazole	Albendazole (generic)	200	2 tabs	91127	Nov 2012	Drug store	Addis Ababa	Green field pharmaceutical Co.Ltd	China	0.8248	0.745	0.55966	1	0.130933	0.747936	Acceptable
145	Mebendazole	Wormin®	100	6 tabs	D11026BX80	May 2015	Drug store/Health center	Addis Ababa	Cadila pharmaceuticals PLC.	Ethiopia	0.446	0.69		1	0.0612144	0.571967	Low
147	Tinidazole	Tinidazole (generic, Eur)	500	4 tabs	45434	Oct 2015	Drug store	Addis Ababa	Remidica Ltd	Europe	0.7699	0.56	0.73986	1	0.139891	0.75504	Acceptable
148	Mebendazole	Thelmox®	100	6 tabs	37382	Jun 2013	Pharmacy	Addis Ababa	Remidica Ltd	Europe	0.666	0.835		1	0.246666	0.755826	Acceptable
149	Albendazole	Bendex®	400	1 tab	KW0175	Nov 2013	Drug store	Arbaminch	CIPLA Ltd.	India	0.9649	0.45		1	0.404259	0.834319	Good
150	Tinidazole	Tinidazole (generic, Ind)	500	6 tabs	TN-910	Sep 2012	Drug store	Arbaminch	Macleods pharmaceutical Ltd.	India	0.7699	0.37	0.90718	1	0.138961	0.754321	Acceptable
151	Tinidazole	Tinid®	500	12 tabs	8776	Nov 2012	Pharmacy	Arbaminch	Adis Pharmaceutical Factory	Ethiopia	0.8992	0.33	0.89116	1	0.190544	0.789118	Acceptable
152	Mebendazole	Benzolam®	100	12 tabs	8561	Oct 2013	Drug store	Bahirdar	Adis Pharmaceutical Factory	Ethiopia	0.7075	0.715		1	0.253213	0.759796	Acceptable
153	Mebendazole	Wormin®	100	6 tabs	D11004BX80	Mar 2015	Pharmacy	Arbaminch	Cadila pharmaceuticals PLC.	Ethiopia	0.284775	0.82		1	0.0189374	0.452339	Low
154	Mebendazole	Astazole®	100	6 tabs	107	Aug 2012	Drug store	Arbaminch	Astra life care Pvt. Ltd.	India	0.7192	0.85		1	0.316204	0.794317	Acceptable
155	Tinidazole	Tinidazole (generic, Eth)	500	4 tabs	352	Nov 2013	Drug store	Arbaminch	RX Africa	Ethiopia	0.8992	0.236	0.9345	1	0.149844	0.76249	Acceptable
156	Tinidazole	Astiba®	500	4 tabs	027	Apr 2013	Pharmacy	Arbaminch	Astra life care Pvt. Ltd.	India	0.9715	0.55	0.9258	1	0.432241	0.887076	Good
157	Mebendazole	Benzolam®	100	12 tabs	7748	Jun 2012	Drug store	Arbaminch	Adis Pharmaceutical Factory	Ethiopia	0.9232	0.79		1	0.621605	0.909291	Excellent
160	Mebendazole	Benzolam®	100	12 tabs	10048	Jun 2014	Drug store	Jimma	Adis Pharmaceutical Factory	Ethiopia	0.5362	0.775		1	0.119476	0.653817	Low
161	Tinidazole	Amtiba®	500	4 tabs	D10017BY35	Jan 2014	Drug store	Jimma	Cadila pharmaceuticals PLC.	Ethiopia	0.6606	0.53	0.9299	1	0.132119	0.748899	Acceptable
162	Mebendazole	Wormin®	100	6 tabs	D11002BX80	Mar 2015	Drug store	Jimma	Cadila pharmaceuticals PLC.	Ethiopia	0.8029	0.69		1	0.357136	0.813892	Good
163	Albendazole	Ovis®	400	1 tab	905	Jun 2012	Drug store	Jimma	DAE HWA Pharm. Co. Ltd.	Korea	0.937	0.0097	0.82792	1	0.00546975	0.475174	Low
164	Mebendazole	Wormin®	100	6 tabs	D11002BX80	Mar 2015	Pharmacy	Jimma	Cadila pharmaceuticals PLC.	Ethiopia	0.8017	0.745		1	0.383877	0.825731	Good
165	Albendazole	Ovis®	400	1 tab	905	Jun 2012	Pharmacy	Jimma	DAE HWA Pharm. Co. Ltd.	Korea	0.9481	0.2744	0.81754	1	0.156302	0.7671	Acceptable
166	Tinidazole	Tiniba®	500	4 tabs	MK2071	Feb 2014	Drug store/Health center	Jimma	Cadila pharmaceuticals PLC.	India	0.7699	0.268	0.7666	1	0.0718746	0.686521	Low
167	Mebendazole	Astazole®	100	6 tabs	179	Feb 2014	Drug store	Jimma	Astra life care Pvt. Ltd.	India	0.519	0.85		1	0.118829	0.653107	Low
168	Mebendazole	Benzolam®	100	12 tabs	10030	Jun 2014	Drug store	Jimma	Adis Pharmaceutical Factory	Ethiopia	0.3512	0.68		1	0.0294559	0.494122	Low
169	Albendazole	Ovis®	400	1 tab	905	Jun 2012	Pharmacy	Jimma	DAE HWA Pharm. Co. Ltd.	Korea	0.9916	0.0856	0.7465	1	0.0465096	0.645133	Low
171	Albendazole	Ovis®	400	1 tab	0004	Jun 2013	Pharmacy	Jimma	DAE HWA Pharm. Co. Ltd.	Korea	0.9211	0.43	0.8252	1	0.228827	0.81003	Good
172	Mebendazole	Thelmox®	100	6 tabs	34913	Oct 2012	Whole saler	Jimma	Remidica Ltd	Europe	0.588	0.61		1	0.124011	0.658707	Low
173	Mebendazole	Benzolam®	100	12 tabs	9973	Jun 2014	Drug store	Jimma	Adis Pharmaceutical Factory	Ethiopia	0.474	0.68		1	0.0724176	0.591519	Low
174	Mebendazole	Wormin®	100	6 tabs	D11017BX80	Mar 2015	Pharmacy	Jimma	Cadila pharmaceuticals PLC.	Ethiopia	0.5802	0.65		1	0.126954	0.661804	Low
175	Mebendazole	Benzolam®	100	12 tabs	10030	Jun 2014	Pharmacy	Jimma	Adis Pharmaceutical Factory	Ethiopia	0.8545	0.61		1	0.380598	0.824315	Good
176	Mebendazole	Wormin®	100	6 tabs	D11022BX80	May 2015	Drug store	Adama	Cadila pharmaceuticals PLC.	Ethiopia	0.7849	0.715		1	0.34574	0.80863	Good
177	Tinidazole	Amtiba®	500	4 tabs	D10019BY35	Jan 2014	Pharmacy	Jimma	Cadila pharmaceuticals PLC.	Ethiopia	0.4882	0.45	0.9221	1	0.0445207	0.641117	Low
178	Mebendazole	Benzolam®	100	12 tabs	10049	Jun 2014	Drug store	Nekemte	Adis Pharmaceutical Factory	Ethiopia	0.8395	0.715		1	0.423027	0.841925	Good
179	Tinidazole	Tinid®	500	12 tabs	6846	Feb 2012	Pharmacy/Hospital	Assosa	Adis Pharmaceutical Factory	Ethiopia	0.8992	0.2712	0.91526	1	0.165176	0.773176	Acceptable
180	Mebendazole	Astazole®	100	6 tabs	112	Nov 2012	Pharmacy/Hospital	Assosa	Astra life care Pvt. Ltd.	India	0.7891	0.805		1	0.395541	0.830689	Good
181	Tinidazole	Tiniba®	500	4 tabs	MK2073	Feb 2014	Drug store	Nekemte	Cadila pharmaceuticals PLC.	India	0.6606	0.63	0.72996	1	0.096773	0.716321	Acceptable
182	Albendazole	Benzole®	200	2 tabs	1772	Jun 2012	Pharmacy	Nekemte	Flamingo pharmaceutical Ltd.	India	0.9019	0.745	0.835	1	0.38107	0.871251	Good
183	Albendazole	Albendazole (generic)	200	2 tabs	091127	Nov 2012	Pharmacy/Hospital	Assosa	Green field pharmaceutical Co.Ltd	China	0.8809	0.53	0.433	1	0.0679253	0.681	Low
184	Tinidazole	Amtiba®	500	4 tabs	D10020BY35	Jan 2014	Drug store	Assosa	Cadila pharmaceuticals PLC.	Ethiopia	0.4882	0.57	0.9241	1	0.0566378	0.663548	Low
185	Mebendazole	Wormin®	100	6 tabs	D1022BX80	May 2015	Drug store	Assosa area	Cadila pharmaceuticals PLC.	Ethiopia	0.9676	0.66		1	0.597904	0.902249	Excellent
186	Tinidazole	Tiniba®	500	4 tabs	MK2072	Feb 2014	Drug store	Assosa area	Cadila pharmaceuticals PLC.	India	0.7699	0.3	0.7755	1	0.0823356	0.699977	Acceptable
187	Mebendazole	Astazole®	100	6 tabs	108	Aug 2012	Drug store	Assosa	Astra life care Pvt. Ltd.	India	0.7744	0.82		1	0.380811	0.824408	Good
188	Tinidazole	Tinid®	500	12 tabs	6846	Feb 2012	Pharmacy/Hospital	Assosa	Adis Pharmaceutical Factory	Ethiopia	0.8992	0.56	0.9204	1	0.344913	0.858932	Good
189	Tinidazole	Amtiba®	500	4 tabs	D10019BY35	Jan 2014	Pharmacy	Assosa area	Cadila pharmaceuticals PLC.	Ethiopia	0.6606	0.51	0.9221	1	0.125009	0.743005	Acceptable
192	Mebendazole	Wormin®	100	6 tabs	D11017BX80	Mar 2015	Pharmacy	Nekemte	Cadila pharmaceuticals PLC.	Ethiopia	0.8017	0.745		1	0.383877	0.825731	Good
193	Tinidazole	Tinidazole (generic, Eur)	500	4 tabs	46973	Mar 2016	Pharmacy	Nekemte	Remidica Ltd	Europe	0.8992	0.58	0.83982	1	0.297419	0.840944	Good
213	Albendazole	Benzole®	200	2 tabs	905	Jun 2012	Pharmacy	Mekele	Flamingo pharmaceutical Ltd.	India	0.9856	0.1144	0.83344	1	0.0760811	0.692122	Low
214	Albendazole	Almenth®	200	2 tabs	B1050002	Jun 2013	Drug store	Mekele	Jorrent Pharmaceutical Ltd	India	0.889	0.7		1	0.491817	0.867682	Good
215	Tinidazole	Tinidazole (generic, Eur)	500	4 tabs	42900	Mar 2015	Drug store	Mekele	Remidica Ltd	Europe	0.9715	0.46	0.87784	1	0.325025	0.851675	Good
216	Mebendazole	Benzolam®	100	12 tabs	8511	Oct 2013	Drug store	Mekele	Adis Pharmaceutical Factory	Ethiopia	0.27912	0.76		1	0.0165267	0.440187	Low
217	Tinidazole	Tinidazole (generic, Eth)	500	4 tabs	323	Oct 2013	Drug store	Mekele	RX Africa	Ethiopia	0.8992	0.14	0.93389	1	0.0887745	0.707547	Acceptable
218	Mebendazole	Wormin®	100	6 tabs	09010BX80	Jan 2013	Pharmacy	Mekele	Cadila pharmaceuticals PLC.	Ethiopia	0.9847	0.85		1	0.811579	0.959105	Excellent
219	Tinidazole	Tinidazole (generic, Eth)	500	4 tabs	326	Oct 2013	Drug store	Mekele	RX Africa	Ethiopia	0.9715	0.2296	0.8952	1	0.16871	0.775517	Acceptable
220	Tinidazole	Tiniba®	500	4tabs	MK1511	Jan 2014	Pharmacy	Bahirdar	Cadila pharmaceuticals PLC.	India	0.6606	0.2744	0.93533	1	0.0692037	0.682817	Low
221	Tinidazole	Tiniba®	500	4 tabs	MK2065	Jan 2014	Drug store	Bahirdar	Cadila pharmaceuticals PLC.	India	0.7699	0.58	0.88399	1	0.206836	0.798422	Acceptable
222	Mebendazole	Thelmox®	100	6 tabs	37382	May 2013	Drug store	Bahirdar	Remidica Ltd	Europe	0.9337	0.76		1	0.618637	0.908421	Excellent
223	Mebendazole	Astazole®	100	6 tabs	179	Feb 2014	Whole saler	Bahirdar	Astra life care Pvt. Ltd.	India	0.9268	0.865		1	0.688611	0.9281	Excellent
224	Tinidazole	Amtiba®	500	4 tabs	D10020BY35	Jan 2014	Pharmacy	Mekele	Cadila pharmaceuticals PLC.	Ethiopia	0.9715	0.58	0.94853	1	0.478474	0.900048	Excellent
225	Mebendazole	Benzolam®	100	12 tabs	10795	Mar 2015	Drug store	Bahirdar	Adis Pharmaceutical Factory	Ethiopia	0.6748	0.6		1	0.184364	0.713075	Acceptable
226	Albendazole	Zentel®	400	10 tabs	P189	Jul 2013	Drug store	Bahirdar	Gloxosmithkine pharmaceutical	India	0.829	0.62	0.01372	1	6.64911e-05	0.253077	Bad
